# Supplementary material for: Optimal Population-Level Infection Detection Strategies for Malaria Control and Elimination in a Spatial Model of Malaria Transmission
Source: PLoS Comput Biol. 2016 Jan 14;12(1):e1004707. doi: 10.1371/journal.pcbi.1004707 (PMC4713231; doi:10.1371/journal.pcbi.1004707)
Supplement: S1 Dataset — (CSV) [file pcbi.1004707.s008.csv]

age	hfca	household	houselat	houselong	rdtpos
10	gwembe	0	2.2857736761466785	-5.993851325848258	0
68	gwembe	0	2.2857736761466785	-5.993851325848258	0
37	gwembe	0	2.2857736761466785	-5.993851325848258	0
2	gwembe	1	2.824762023314753	-5.972168315152774	0
31	gwembe	1	2.824762023314753	-5.972168315152774	0
32	gwembe	1	2.824762023314753	-5.972168315152774	0
8	gwembe	1	2.824762023314753	-5.972168315152774	0
45	gwembe	2	-2.2971052783404224	6.2862939829232936	0
41	gwembe	3	3.053856704633245	-6.559833502469341	0
3	gwembe	3	3.053856704633245	-6.559833502469341	0
37	gwembe	3	3.053856704633245	-6.559833502469341	0
60	gwembe	4	2.8917660591472383	-6.5858531153041335	0
4	gwembe	4	2.8917660591472383	-6.5858531153041335	0
21	gwembe	4	2.8917660591472383	-6.5858531153041335	0
12	gwembe	4	2.8917660591472383	-6.5858531153041335	0
48	gwembe	4	2.8917660591472383	-6.5858531153041335	0
5	gwembe	4	2.8917660591472383	-6.5858531153041335	0
2	gwembe	4	2.8917660591472383	-6.5858531153041335	0
5	gwembe	4	2.8917660591472383	-6.5858531153041335	0
3	gwembe	5	2.8044637418705594	-6.375694703945702	0
26	gwembe	5	2.8044637418705594	-6.375694703945702	0
1	gwembe	5	2.8044637418705594	-6.375694703945702	0
12	gwembe	5	2.8044637418705594	-6.375694703945702	0
24	gwembe	5	2.8044637418705594	-6.375694703945702	0
32	gwembe	6	-0.031383536639630005	-1.724966897037378	0
17	gwembe	7	3.172788868200021	-6.508683836212892	0
33	gwembe	7	3.172788868200021	-6.508683836212892	0
73	gwembe	7	3.172788868200021	-6.508683836212892	0
30	gwembe	7	3.172788868200021	-6.508683836212892	0
57	gwembe	8	2.5510308298333673	-7.37934011183947	0
9	gwembe	8	2.5510308298333673	-7.37934011183947	0
1	gwembe	9	1.0938901212504393	-4.785162473222127	0
27	gwembe	9	1.0938901212504393	-4.785162473222127	0
23	gwembe	10	2.8077154083155307	-6.624548949776308	0
1	gwembe	10	2.8077154083155307	-6.624548949776308	0
3	gwembe	11	2.8712707070105585	-6.225581552975443	0
29	gwembe	11	2.8712707070105585	-6.225581552975443	0
17	gwembe	12	-2.728690089122821	5.879320551404195	0
32	gwembe	13	3.0021256475666	-5.106404616298451	0
4	gwembe	13	3.0021256475666	-5.106404616298451	0
27	gwembe	13	3.0021256475666	-5.106404616298451	0
1	gwembe	13	3.0021256475666	-5.106404616298451	0
9	gwembe	14	-1.0285612399280732	7.181190752558743	0
9	gwembe	14	-1.0285612399280732	7.181190752558743	0
8	gwembe	14	-1.0285612399280732	7.181190752558743	0
56	gwembe	14	-1.0285612399280732	7.181190752558743	0
26	gwembe	15	3.351926128610054	-6.151414536903451	0
0	gwembe	15	3.351926128610054	-6.151414536903451	0
37	gwembe	16	1.7896482048434343	-5.821943969256139	0
32	gwembe	16	1.7896482048434343	-5.821943969256139	0
9	gwembe	16	1.7896482048434343	-5.821943969256139	0
2	gwembe	16	1.7896482048434343	-5.821943969256139	0
8	gwembe	16	1.7896482048434343	-5.821943969256139	0
4	gwembe	16	1.7896482048434343	-5.821943969256139	0
10	gwembe	17	-2.6504530253629057	5.7540038690757545	0
1	gwembe	17	-2.6504530253629057	5.7540038690757545	0
42	gwembe	17	-2.6504530253629057	5.7540038690757545	0
47	gwembe	18	2.8417101029668212	-6.5758455719061635	0
10	gwembe	18	2.8417101029668212	-6.5758455719061635	0
4	gwembe	18	2.8417101029668212	-6.5758455719061635	0
5	gwembe	19	2.425398262617412	-6.827479690902559	0
28	gwembe	19	2.425398262617412	-6.827479690902559	0
20	gwembe	19	2.425398262617412	-6.827479690902559	0
23	gwembe	19	2.425398262617412	-6.827479690902559	0
20	gwembe	20	2.8520563143823967	-6.235033121740468	0
29	gwembe	21	2.7197233436047465	-7.699581500575926	0
84	gwembe	22	-2.4644182942055335	4.976640136903971	0
24	gwembe	23	2.886051009032263	-6.221244950836488	0
12	gwembe	24	1.9151822366972695	-0.7176520565639768	0
8	gwembe	24	1.9151822366972695	-0.7176520565639768	0
2	gwembe	24	1.9151822366972695	-0.7176520565639768	0
38	gwembe	24	1.9151822366972695	-0.7176520565639768	0
8	gwembe	24	1.9151822366972695	-0.7176520565639768	0
5	gwembe	25	3.3434520887899284	-5.579094249464386	0
34	gwembe	25	3.3434520887899284	-5.579094249464386	0
7	gwembe	25	3.3434520887899284	-5.579094249464386	0
30	gwembe	25	3.3434520887899284	-5.579094249464386	0
37	gwembe	26	2.854519698052429	-6.616209330277882	1
9	gwembe	26	2.854519698052429	-6.616209330277882	0
13	gwembe	26	2.854519698052429	-6.616209330277882	0
2	gwembe	26	2.854519698052429	-6.616209330277882	0
39	gwembe	26	2.854519698052429	-6.616209330277882	0
72	gwembe	27	0.7155143899985619	-4.673967546577504	0
11	gwembe	28	2.8084051557431557	-6.7182862729376716	0
32	gwembe	28	2.8084051557431557	-6.7182862729376716	0
7	gwembe	28	2.8084051557431557	-6.7182862729376716	0
2	gwembe	28	2.8084051557431557	-6.7182862729376716	0
35	gwembe	28	2.8084051557431557	-6.7182862729376716	0
13	gwembe	29	2.954730145755948	-6.154750384703246	0
15	gwembe	29	2.954730145755948	-6.154750384703246	0
5	gwembe	29	2.954730145755948	-6.154750384703246	0
19	gwembe	29	2.954730145755948	-6.154750384703246	0
19	gwembe	30	2.1194460106826742	-6.631999009861597	0
6	gwembe	30	2.1194460106826742	-6.631999009861597	0
41	gwembe	31	0.0651811028442113	-0.41709216984397646	0
2	gwembe	31	0.0651811028442113	-0.41709216984397646	0
64	gwembe	31	0.0651811028442113	-0.41709216984397646	0
19	gwembe	31	0.0651811028442113	-0.41709216984397646	0
13	gwembe	32	1.886212844729909	-6.116721719790748	0
9	gwembe	32	1.886212844729909	-6.116721719790748	0
42	gwembe	32	1.886212844729909	-6.116721719790748	0
12	gwembe	32	1.886212844729909	-6.116721719790748	0
34	gwembe	32	1.886212844729909	-6.116721719790748	0
20	gwembe	33	1.0466916901731933	-5.656041138702165	0
5	gwembe	34	2.274934787993781	-5.198474015559917	0
51	gwembe	34	2.274934787993781	-5.198474015559917	0
0	gwembe	35	3.0985917520749773	-6.3182069268705625	0
20	gwembe	35	3.0985917520749773	-6.3182069268705625	0
35	gwembe	36	2.8658512629358164	-6.531367601248244	0
2	gwembe	36	2.8658512629358164	-6.531367601248244	0
13	gwembe	37	2.9695104477763343	-6.151080952123613	0
23	gwembe	37	2.9695104477763343	-6.151080952123613	0
0	gwembe	37	2.9695104477763343	-6.151080952123613	0
24	gwembe	38	-0.08183363398851062	3.1070086403020643	0
6	gwembe	38	-0.08183363398851062	3.1070086403020643	0
4	gwembe	38	-0.08183363398851062	3.1070086403020643	0
0	gwembe	39	-1.025013967474393	3.674658740822691	0
36	gwembe	39	-1.025013967474393	3.674658740822691	0
6	gwembe	39	-1.025013967474393	3.674658740822691	0
2	gwembe	39	-1.025013967474393	3.674658740822691	0
8	gwembe	39	-1.025013967474393	3.674658740822691	0
9	gwembe	39	-1.025013967474393	3.674658740822691	0
4	gwembe	39	-1.025013967474393	3.674658740822691	0
49	gwembe	39	-1.025013967474393	3.674658740822691	0
4	gwembe	40	-2.153342209765482	1.0837057550777054	0
2	gwembe	40	-2.153342209765482	1.0837057550777054	0
43	gwembe	40	-2.153342209765482	1.0837057550777054	0
5	gwembe	40	-2.153342209765482	1.0837057550777054	1
28	gwembe	41	1.1406944109455563	-5.589657767495301	0
9	gwembe	41	1.1406944109455563	-5.589657767495301	0
5	gwembe	41	1.1406944109455563	-5.589657767495301	0
62	gwembe	42	-2.1419121097215403	1.0793691529387504	0
48	gwembe	42	-2.1419121097215403	1.0793691529387504	0
14	gwembe	43	3.38739885343736	-6.662577614688453	0
5	gwembe	43	3.38739885343736	-6.662577614688453	0
7	gwembe	43	3.38739885343736	-6.662577614688453	0
36	gwembe	43	3.38739885343736	-6.662577614688453	0
12	gwembe	43	3.38739885343736	-6.662577614688453	0
14	gwembe	43	3.38739885343736	-6.662577614688453	0
9	gwembe	43	3.38739885343736	-6.662577614688453	0
0	gwembe	44	3.394789004442483	-4.304689195191065	0
30	gwembe	44	3.394789004442483	-4.304689195191065	0
1	gwembe	44	3.394789004442483	-4.304689195191065	0
5	gwembe	44	3.394789004442483	-4.304689195191065	0
3	gwembe	45	-0.018475406261737604	4.089971791839863	0
8	gwembe	45	-0.018475406261737604	4.089971791839863	0
5	gwembe	45	-0.018475406261737604	4.089971791839863	0
28	gwembe	45	-0.018475406261737604	4.089971791839863	0
53	gwembe	46	1.1380339565839694	-5.534838668659573	0
3	gwembe	46	1.1380339565839694	-5.534838668659573	0
57	gwembe	46	1.1380339565839694	-5.534838668659573	0
21	gwembe	46	1.1380339565839694	-5.534838668659573	0
22	gwembe	46	1.1380339565839694	-5.534838668659573	0
1	gwembe	46	1.1380339565839694	-5.534838668659573	0
23	gwembe	46	1.1380339565839694	-5.534838668659573	0
5	gwembe	47	-0.34916002855427	3.2738010302691762	0
41	gwembe	47	-0.34916002855427	3.2738010302691762	0
2	gwembe	47	-0.34916002855427	3.2738010302691762	0
34	gwembe	47	-0.34916002855427	3.2738010302691762	0
19	gwembe	48	-0.3473863923214031	2.4011432459625084	0
23	gwembe	48	-0.3473863923214031	2.4011432459625084	0
5	gwembe	48	-0.3473863923214031	2.4011432459625084	0
2	gwembe	48	-0.3473863923214031	2.4011432459625084	0
2	gwembe	49	2.0069186445964924	-5.548404449710445	0
5	gwembe	49	2.0069186445964924	-5.548404449710445	0
28	gwembe	49	2.0069186445964924	-5.548404449710445	0
18	gwembe	50	3.2348661366649165	-5.306889069038397	0
18	gwembe	50	3.2348661366649165	-5.306889069038397	0
15	gwembe	50	3.2348661366649165	-5.306889069038397	0
17	gwembe	50	3.2348661366649165	-5.306889069038397	0
43	gwembe	50	3.2348661366649165	-5.306889069038397	0
19	gwembe	50	3.2348661366649165	-5.306889069038397	0
55	gwembe	51	2.3920933153857002	-6.697048041948756	0
10	gwembe	52	-0.026456769320146734	2.8244623316982693	0
50	gwembe	52	-0.026456769320146734	2.8244623316982693	0
50	gwembe	52	-0.026456769320146734	2.8244623316982693	0
60	gwembe	53	3.2996038594862	-4.688311692114784	0
11	gwembe	53	3.2996038594862	-4.688311692114784	0
24	gwembe	53	3.2996038594862	-4.688311692114784	0
55	gwembe	53	3.2996038594862	-4.688311692114784	0
11	gwembe	53	3.2996038594862	-4.688311692114784	0
11	gwembe	53	3.2996038594862	-4.688311692114784	0
5	gwembe	53	3.2996038594862	-4.688311692114784	0
14	gwembe	53	3.2996038594862	-4.688311692114784	0
15	gwembe	53	3.2996038594862	-4.688311692114784	0
5	gwembe	53	3.2996038594862	-4.688311692114784	0
23	gwembe	54	0.9091363461836903	-5.048138474736198	0
13	gwembe	54	0.9091363461836903	-5.048138474736198	0
79	gwembe	54	0.9091363461836903	-5.048138474736198	0
11	gwembe	54	0.9091363461836903	-5.048138474736198	0
20	gwembe	54	0.9091363461836903	-5.048138474736198	0
59	gwembe	55	3.5572737911867254	-3.5003050958442685	0
9	gwembe	55	3.5572737911867254	-3.5003050958442685	0
6	gwembe	55	3.5572737911867254	-3.5003050958442685	0
57	gwembe	55	3.5572737911867254	-3.5003050958442685	0
8	gwembe	55	3.5572737911867254	-3.5003050958442685	0
11	gwembe	55	3.5572737911867254	-3.5003050958442685	0
27	gwembe	56	3.0449885234220777	-5.957379389908926	0
3	gwembe	57	1.3550087901267176	-5.321900384135352	0
21	gwembe	57	1.3550087901267176	-5.321900384135352	0
41	gwembe	58	-0.19840094872176461	-2.768531283596296	0
6	gwembe	58	-0.19840094872176461	-2.768531283596296	0
22	gwembe	59	1.3129341970580768	-4.203501811944413	0
18	gwembe	59	1.3129341970580768	-4.203501811944413	0
0	gwembe	59	1.3129341970580768	-4.203501811944413	0
22	gwembe	60	2.686714002418202	-6.697381626728594	0
20	gwembe	61	3.0762242283544445	-6.415836072464312	0
14	gwembe	62	2.7572653107440184	-6.729850545308455	0
13	gwembe	62	2.7572653107440184	-6.729850545308455	0
14	gwembe	62	2.7572653107440184	-6.729850545308455	0
34	gwembe	62	2.7572653107440184	-6.729850545308455	0
14	gwembe	62	2.7572653107440184	-6.729850545308455	0
4	gwembe	63	3.2798967901345084	-6.592080031196094	0
53	gwembe	63	3.2798967901345084	-6.592080031196094	0
22	gwembe	64	3.722320496887911	-4.976862526757432	0
0	gwembe	64	3.722320496887911	-4.976862526757432	0
3	gwembe	64	3.722320496887911	-4.976862526757432	0
25	gwembe	65	3.003505142421883	-6.110828388678272	0
56	gwembe	65	3.003505142421883	-6.110828388678272	0
10	gwembe	65	3.003505142421883	-6.110828388678272	0
72	gwembe	65	3.003505142421883	-6.110828388678272	0
6	gwembe	65	3.003505142421883	-6.110828388678272	0
40	gwembe	66	3.1425385167397586	-6.388482120510167	0
82	gwembe	66	3.1425385167397586	-6.388482120510167	0
15	gwembe	66	3.1425385167397586	-6.388482120510167	0
7	gwembe	67	0.6421055567627234	3.7890783203400247	0
2	gwembe	67	0.6421055567627234	3.7890783203400247	0
26	gwembe	67	0.6421055567627234	3.7890783203400247	0
18	gwembe	68	1.9258240541548264	-6.1677601911204665	0
44	gwembe	68	1.9258240541548264	-6.1677601911204665	0
64	gwembe	69	0.21988159678383035	0.2973352338474671	0
31	gwembe	69	0.21988159678383035	0.2973352338474671	0
5	gwembe	69	0.21988159678383035	0.2973352338474671	0
6	gwembe	69	0.21988159678383035	0.2973352338474671	0
16	gwembe	69	0.21988159678383035	0.2973352338474671	0
79	gwembe	69	0.21988159678383035	0.2973352338474671	0
27	gwembe	70	1.1565586017694935	-5.168673775219114	0
3	gwembe	70	1.1565586017694935	-5.168673775219114	0
8	gwembe	70	1.1565586017694935	-5.168673775219114	0
29	gwembe	71	2.291882867650754	-6.110272414045327	0
32	gwembe	72	2.871467777704333	-6.406606893552749	0
9	gwembe	73	2.482056087048735	-5.995519249748155	0
72	gwembe	73	2.482056087048735	-5.995519249748155	0
57	gwembe	73	2.482056087048735	-5.995519249748155	0
8	gwembe	73	2.482056087048735	-5.995519249748155	0
1	gwembe	73	2.482056087048735	-5.995519249748155	0
49	gwembe	73	2.482056087048735	-5.995519249748155	0
27	gwembe	73	2.482056087048735	-5.995519249748155	0
26	gwembe	73	2.482056087048735	-5.995519249748155	0
13	gwembe	73	2.482056087048735	-5.995519249748155	0
7	gwembe	74	-2.0702769137326062	1.2480518566585124	0
4	gwembe	74	-2.0702769137326062	1.2480518566585124	0
13	gwembe	74	-2.0702769137326062	1.2480518566585124	0
39	gwembe	74	-2.0702769137326062	1.2480518566585124	0
6	gwembe	74	-2.0702769137326062	1.2480518566585124	0
54	gwembe	75	0.15583362157552294	2.216559667732655	0
53	gwembe	75	0.15583362157552294	2.216559667732655	0
34	gwembe	76	3.07839200598388	-6.246263809331767	0
23	gwembe	76	3.07839200598388	-6.246263809331767	0
11	gwembe	77	3.034543776662157	-6.544488602592548	0
5	gwembe	77	3.034543776662157	-6.544488602592548	0
30	gwembe	77	3.034543776662157	-6.544488602592548	0
2	gwembe	77	3.034543776662157	-6.544488602592548	0
9	gwembe	77	3.034543776662157	-6.544488602592548	0
14	gwembe	78	-0.16972716293883705	-2.765306630723939	0
20	gwembe	78	-0.16972716293883705	-2.765306630723939	0
1	gwembe	78	-0.16972716293883705	-2.765306630723939	0
12	gwembe	78	-0.16972716293883705	-2.765306630723939	0
10	gwembe	78	-0.16972716293883705	-2.765306630723939	1
7	gwembe	78	-0.16972716293883705	-2.765306630723939	0
37	gwembe	78	-0.16972716293883705	-2.765306630723939	0
38	gwembe	79	2.5784236562528386	-6.083363241797397	0
39	gwembe	80	2.4520028062631423	-6.189999176449249	0
18	gwembe	80	2.4520028062631423	-6.189999176449249	0
19	gwembe	80	2.4520028062631423	-6.189999176449249	0
40	gwembe	81	1.139511986785128	-4.766815310325377	0
5	gwembe	81	1.139511986785128	-4.766815310325377	0
36	gwembe	81	1.139511986785128	-4.766815310325377	0
32	gwembe	82	2.359576650929112	-5.892663942601959	0
42	gwembe	83	2.109099799264612	-5.815049883804149	0
36	gwembe	83	2.109099799264612	-5.815049883804149	0
17	gwembe	84	1.7580183585149065	-5.681393581977282	0
27	gwembe	85	2.9543360043687468	-6.591190471782957	0
11	gwembe	86	1.1143854733691454	-5.589324182715463	0
8	gwembe	86	1.1143854733691454	-5.589324182715463	0
14	gwembe	86	1.1143854733691454	-5.589324182715463	0
32	gwembe	86	1.1143854733691454	-5.589324182715463	0
4	gwembe	86	1.1143854733691454	-5.589324182715463	0
2	gwembe	86	1.1143854733691454	-5.589324182715463	0
19	gwembe	87	3.089822106211197	-6.009863395285435	0
20	gwembe	87	3.089822106211197	-6.009863395285435	0
9	gwembe	88	0.26382836131947673	4.232190103018617	0
27	gwembe	88	0.26382836131947673	4.232190103018617	0
7	gwembe	88	0.26382836131947673	4.232190103018617	0
5	gwembe	88	0.26382836131947673	4.232190103018617	0
2	gwembe	88	0.26382836131947673	4.232190103018617	0
21	gwembe	89	2.6744956194119682	-5.865977160207136	0
49	gwembe	89	2.6744956194119682	-5.865977160207136	0
5	gwembe	89	2.6744956194119682	-5.865977160207136	0
20	gwembe	89	2.6744956194119682	-5.865977160207136	0
25	gwembe	89	2.6744956194119682	-5.865977160207136	0
0	gwembe	89	2.6744956194119682	-5.865977160207136	0
20	gwembe	89	2.6744956194119682	-5.865977160207136	0
17	gwembe	89	2.6744956194119682	-5.865977160207136	0
29	gwembe	89	2.6744956194119682	-5.865977160207136	0
24	gwembe	90	0.70024141127024	-4.591683300860547	0
23	gwembe	91	2.828407831146917	-6.5808493436051485	0
38	gwembe	92	2.899353280851421	-6.496674784135187	0
40	gwembe	93	2.7262266764951253	-6.7727717869935615	0
32	gwembe	93	2.7262266764951253	-6.7727717869935615	0
1	gwembe	93	2.7262266764951253	-6.7727717869935615	0
4	gwembe	93	2.7262266764951253	-6.7727717869935615	0
6	gwembe	93	2.7262266764951253	-6.7727717869935615	0
0	gwembe	94	2.9887248404020834	-6.143630892038678	0
13	gwembe	94	2.9887248404020834	-6.143630892038678	0
49	gwembe	94	2.9887248404020834	-6.143630892038678	0
18	gwembe	94	2.9887248404020834	-6.143630892038678	0
59	gwembe	95	3.208261593037969	-5.441657320131509	0
2	gwembe	96	2.0266257139633983	-5.933250090827139	0
21	gwembe	96	2.0266257139633983	-5.933250090827139	0
12	gwembe	96	2.0266257139633983	-5.933250090827139	0
2	gwembe	96	2.0266257139633983	-5.933250090827139	0
20	gwembe	96	2.0266257139633983	-5.933250090827139	0
30	gwembe	97	3.743604131767877	-5.829727614121266	0
24	gwembe	97	3.743604131767877	-5.829727614121266	0
1	gwembe	97	3.743604131767877	-5.829727614121266	0
47	gwembe	98	-0.694920558315776	3.2679076991566998	0
45	gwembe	98	-0.694920558315776	3.2679076991566998	0
5	gwembe	98	-0.694920558315776	3.2679076991566998	0
2	gwembe	98	-0.694920558315776	3.2679076991566998	0
36	gwembe	99	3.1838248270387197	-6.07802588531822	0
4	gwembe	99	3.1838248270387197	-6.07802588531822	0
28	gwembe	99	3.1838248270387197	-6.07802588531822	0
33	gwembe	100	3.4966745529591847	-6.4274003448354495	0
10	gwembe	100	3.4966745529591847	-6.4274003448354495	0
14	gwembe	100	3.4966745529591847	-6.4274003448354495	0
6	gwembe	101	3.035627665477091	-6.4677641032075215	0
45	gwembe	101	3.035627665477091	-6.4677641032075215	0
51	gwembe	102	2.261041304089633	-5.919239530070051	0
12	gwembe	102	2.261041304089633	-5.919239530070051	0
14	gwembe	103	3.4291778404527067	-6.268725184513658	0
7	gwembe	104	1.7612700249601745	-5.555409730088813	0
2	gwembe	104	1.7612700249601745	-5.555409730088813	0
6	gwembe	104	1.7612700249601745	-5.555409730088813	0
57	gwembe	104	1.7612700249601745	-5.555409730088813	0
2	gwembe	105	-1.4250674714861953	7.29727825597562	0
5	gwembe	105	-1.4250674714861953	7.29727825597562	0
36	gwembe	105	-1.4250674714861953	7.29727825597562	0
34	gwembe	105	-1.4250674714861953	7.29727825597562	0
59	gwembe	106	1.02895532776541	-5.408298842138157	0
37	gwembe	106	1.02895532776541	-5.408298842138157	0
8	gwembe	107	3.478544049162531	-6.870512127514042	0
51	gwembe	107	3.478544049162531	-6.870512127514042	0
32	gwembe	107	3.478544049162531	-6.870512127514042	0
34	gwembe	107	3.478544049162531	-6.870512127514042	0
4	gwembe	108	-1.0289553813117762	7.175853396079921	0
6	gwembe	108	-1.0289553813117762	7.175853396079921	0
31	gwembe	108	-1.0289553813117762	7.175853396079921	0
6	gwembe	109	1.0382176503560518	-5.145322840623733	0
24	gwembe	109	1.0382176503560518	-5.145322840623733	0
4	gwembe	109	1.0382176503560518	-5.145322840623733	0
9	gwembe	109	1.0382176503560518	-5.145322840623733	0
4	gwembe	109	1.0382176503560518	-5.145322840623733	0
2	gwembe	110	2.862402525797557	-7.268923549681608	0
41	gwembe	110	2.862402525797557	-7.268923549681608	0
10	gwembe	110	2.862402525797557	-7.268923549681608	0
4	gwembe	110	2.862402525797557	-7.268923549681608	0
76	gwembe	111	-0.4286780529747447	3.04418350674775	0
76	gwembe	111	-0.4286780529747447	3.04418350674775	0
16	gwembe	112	2.4384049283997156	-6.842157421219675	0
1	gwembe	112	2.4384049283997156	-6.842157421219675	0
1	gwembe	112	2.4384049283997156	-6.842157421219675	0
18	gwembe	112	2.4384049283997156	-6.842157421219675	0
16	gwembe	112	2.4384049283997156	-6.842157421219675	0
11	gwembe	112	2.4384049283997156	-6.842157421219675	0
46	gwembe	112	2.4384049283997156	-6.842157421219675	0
16	gwembe	112	2.4384049283997156	-6.842157421219675	0
32	gwembe	113	3.7152259519275734	-5.085944749795589	0
1	gwembe	113	3.7152259519275734	-5.085944749795589	0
23	gwembe	113	3.7152259519275734	-5.085944749795589	0
26	gwembe	113	3.7152259519275734	-5.085944749795589	0
3	gwembe	113	3.7152259519275734	-5.085944749795589	1
6	gwembe	114	-0.4682892621547641	4.8518794292088305	0
26	gwembe	114	-0.4682892621547641	4.8518794292088305	0
0	gwembe	114	-0.4682892621547641	4.8518794292088305	0
3	gwembe	114	-0.4682892621547641	4.8518794292088305	0
46	gwembe	115	-2.7424850373871332	5.876763068091513	0
13	gwembe	115	-2.7424850373871332	5.876763068091513	0
4	gwembe	115	-2.7424850373871332	5.876763068091513	0
26	gwembe	115	-2.7424850373871332	5.876763068091513	0
10	gwembe	115	-2.7424850373871332	5.876763068091513	0
62	gwembe	115	-2.7424850373871332	5.876763068091513	0
7	gwembe	115	-2.7424850373871332	5.876763068091513	0
7	gwembe	116	2.379579326337534	-6.710725017926006	0
25	gwembe	116	2.379579326337534	-6.710725017926006	0
1	gwembe	116	2.379579326337534	-6.710725017926006	0
32	gwembe	117	2.9555184285303495	-6.260607954868692	0
23	gwembe	118	1.0306304286594987	-5.68851005728238	0
10	gwembe	118	1.0306304286594987	-5.68851005728238	0
0	gwembe	118	1.0306304286594987	-5.68851005728238	0
19	gwembe	118	1.0306304286594987	-5.68851005728238	0
55	gwembe	119	3.4026718321815657	-6.1614220803014215	0
11	gwembe	119	3.4026718321815657	-6.1614220803014215	0
17	gwembe	119	3.4026718321815657	-6.1614220803014215	0
36	gwembe	119	3.4026718321815657	-6.1614220803014215	0
8	gwembe	119	3.4026718321815657	-6.1614220803014215	0
12	gwembe	120	0.2714155830003233	-5.110074048877377	0
2	gwembe	120	0.2714155830003233	-5.110074048877377	0
42	gwembe	120	0.2714155830003233	-5.110074048877377	0
14	gwembe	120	0.2714155830003233	-5.110074048877377	0
17	gwembe	120	0.2714155830003233	-5.110074048877377	0
18	gwembe	120	0.2714155830003233	-5.110074048877377	0
3	gwembe	120	0.2714155830003233	-5.110074048877377	0
40	gwembe	120	0.2714155830003233	-5.110074048877377	0
1	gwembe	121	3.703106104287331	-5.009109055484185	0
28	gwembe	121	3.703106104287331	-5.009109055484185	0
22	gwembe	121	3.703106104287331	-5.009109055484185	0
4	gwembe	121	3.703106104287331	-5.009109055484185	0
26	gwembe	122	2.8422027797009584	-6.362351312748644	0
19	gwembe	123	2.8970869678746416	-6.192223074982092	0
44	gwembe	124	3.1890472004176127	-6.053229416676756	0
29	gwembe	124	3.1890472004176127	-6.053229416676756	0
23	gwembe	124	3.1890472004176127	-6.053229416676756	0
21	gwembe	124	3.1890472004176127	-6.053229416676756	0
56	gwembe	124	3.1890472004176127	-6.053229416676756	0
2	gwembe	125	1.1219726950669928	-6.750532801664424	0
45	gwembe	125	1.1219726950669928	-6.750532801664424	0
12	gwembe	125	1.1219726950669928	-6.750532801664424	0
12	gwembe	125	1.1219726950669928	-6.750532801664424	0
1	gwembe	126	1.9527242038394212	-5.752002360396726	0
23	gwembe	126	1.9527242038394212	-5.752002360396726	0
4	gwembe	127	2.2805513027639046	-6.112718702431277	0
38	gwembe	127	2.2805513027639046	-6.112718702431277	0
24	gwembe	127	2.2805513027639046	-6.112718702431277	0
20	gwembe	128	1.6635229609224063	-5.308890577718133	0
37	gwembe	128	1.6635229609224063	-5.308890577718133	0
34	gwembe	129	2.8282107604534477	-6.63344454390768	0
15	gwembe	129	2.8282107604534477	-6.63344454390768	1
9	gwembe	129	2.8282107604534477	-6.63344454390768	1
27	gwembe	129	2.8282107604534477	-6.63344454390768	0
1	gwembe	130	0.09040615153164655	4.177148614329429	0
36	gwembe	130	0.09040615153164655	4.177148614329429	0
19	gwembe	131	1.167791631297171	-5.436653548432524	0
15	gwembe	131	1.167791631297171	-5.436653548432524	0
8	gwembe	131	1.167791631297171	-5.436653548432524	0
49	gwembe	131	1.167791631297171	-5.436653548432524	0
58	gwembe	131	1.167791631297171	-5.436653548432524	0
10	gwembe	131	1.167791631297171	-5.436653548432524	0
24	gwembe	131	1.167791631297171	-5.436653548432524	0
31	gwembe	132	3.0537581692863784	-5.618234863643128	0
8	gwembe	132	3.0537581692863784	-5.618234863643128	0
45	gwembe	132	3.0537581692863784	-5.618234863643128	0
1	gwembe	132	3.0537581692863784	-5.618234863643128	0
9	gwembe	133	1.0552642653372746	-5.216598788602852	0
7	gwembe	133	1.0552642653372746	-5.216598788602852	0
10	gwembe	133	1.0552642653372746	-5.216598788602852	0
72	gwembe	133	1.0552642653372746	-5.216598788602852	0
15	gwembe	133	1.0552642653372746	-5.216598788602852	0
27	gwembe	134	2.824762023314753	-6.2778431684984906	0
14	gwembe	134	2.824762023314753	-6.2778431684984906	0
30	gwembe	134	2.824762023314753	-6.2778431684984906	0
4	gwembe	134	2.824762023314753	-6.2778431684984906	0
4	gwembe	135	-0.022219749424945423	4.098867385971589	0
55	gwembe	135	-0.022219749424945423	4.098867385971589	0
7	gwembe	135	-0.022219749424945423	4.098867385971589	0
30	gwembe	135	-0.022219749424945423	4.098867385971589	0
27	gwembe	135	-0.022219749424945423	4.098867385971589	0
25	gwembe	136	2.960149589830181	-6.128397187088262	0
54	gwembe	137	2.9757181746248595	-6.340112327419507	0
5	gwembe	138	3.4812045035241805	-4.995876859213505	0
4	gwembe	138	3.4812045035241805	-4.995876859213505	0
1	gwembe	138	3.4812045035241805	-4.995876859213505	0
2	gwembe	138	3.4812045035241805	-4.995876859213505	0
42	gwembe	138	3.4812045035241805	-4.995876859213505	0
14	gwembe	138	3.4812045035241805	-4.995876859213505	0
1	gwembe	138	3.4812045035241805	-4.995876859213505	0
55	gwembe	139	-0.21958604818131278	-2.7855441073729867	0
17	gwembe	140	2.9767035280926812	-6.355457227296654	0
27	gwembe	140	2.9767035280926812	-6.355457227296654	0
16	gwembe	140	2.9767035280926812	-6.355457227296654	0
79	gwembe	141	3.30650133375865	-6.5339250845609245	0
2	gwembe	142	-0.6106728373803869	-0.01756879841016623	0
51	gwembe	142	-0.6106728373803869	-0.01756879841016623	0
33	gwembe	143	2.1068334862874902	-6.60653537165975	0
19	gwembe	144	2.7049430415812448	-6.701607033941173	0
2	gwembe	144	2.7049430415812448	-6.701607033941173	0
1	gwembe	144	2.7049430415812448	-6.701607033941173	0
54	gwembe	145	1.5444922619867152	-5.307445043671697	0
4	gwembe	145	1.5444922619867152	-5.307445043671697	0
11	gwembe	145	1.5444922619867152	-5.307445043671697	0
14	gwembe	145	1.5444922619867152	-5.307445043671697	0
13	gwembe	146	-3.868744022009976	5.819831265649674	0
4	gwembe	146	-3.868744022009976	5.819831265649674	0
9	gwembe	146	-3.868744022009976	5.819831265649674	0
8	gwembe	146	-3.868744022009976	5.819831265649674	0
6	gwembe	146	-3.868744022009976	5.819831265649674	0
33	gwembe	147	3.113864730826665	-6.10493505756615	0
16	gwembe	147	3.113864730826665	-6.10493505756615	0
3	gwembe	147	3.113864730826665	-6.10493505756615	0
36	gwembe	148	-2.14122236230483	6.015311946690634	0
31	gwembe	149	3.060261502174546	-6.4618707720953985	0
24	gwembe	150	2.405198516515639	-6.737078215540283	0
2	gwembe	151	2.8197367206273416	-6.71317130631231	0
22	gwembe	151	2.8197367206273416	-6.71317130631231	0
39	gwembe	152	3.01217625294008	-6.4992322674478675	0
46	gwembe	153	-1.168481431090517	0.35315508702306264	0
17	gwembe	154	1.2958875820686404	-5.20770319447148	0
12	gwembe	154	1.2958875820686404	-5.20770319447148	0
54	gwembe	154	1.2958875820686404	-5.20770319447148	0
14	gwembe	154	1.2958875820686404	-5.20770319447148	0
17	gwembe	154	1.2958875820686404	-5.20770319447148	0
31	gwembe	155	2.6897685981699797	-7.365107161228922	0
11	gwembe	155	2.6897685981699797	-7.365107161228922	0
8	gwembe	155	2.6897685981699797	-7.365107161228922	0
2	gwembe	155	2.6897685981699797	-7.365107161228922	0
3	gwembe	155	2.6897685981699797	-7.365107161228922	0
29	gwembe	156	1.693576241699185	-5.517937039809613	0
6	gwembe	156	1.693576241699185	-5.517937039809613	0
2	gwembe	156	1.693576241699185	-5.517937039809613	0
12	gwembe	157	-3.1019419744442103	6.863173262355485	0
12	gwembe	157	-3.1019419744442103	6.863173262355485	0
9	gwembe	157	-3.1019419744442103	6.863173262355485	0
7	gwembe	157	-3.1019419744442103	6.863173262355485	0
47	gwembe	157	-3.1019419744442103	6.863173262355485	0
6	gwembe	157	-3.1019419744442103	6.863173262355485	0
2	gwembe	158	2.729379807593403	-5.836510504646526	0
12	gwembe	158	2.729379807593403	-5.836510504646526	0
19	gwembe	158	2.729379807593403	-5.836510504646526	0
20	gwembe	158	2.729379807593403	-5.836510504646526	1
19	gwembe	158	2.729379807593403	-5.836510504646526	0
8	gwembe	158	2.729379807593403	-5.836510504646526	0
39	gwembe	158	2.729379807593403	-5.836510504646526	0
30	gwembe	158	2.729379807593403	-5.836510504646526	0
13	gwembe	159	3.2961551223496306	-6.5893001580299515	0
35	gwembe	159	3.2961551223496306	-6.5893001580299515	0
14	gwembe	159	3.2961551223496306	-6.5893001580299515	0
3	gwembe	159	3.2961551223496306	-6.5893001580299515	0
6	gwembe	160	1.2743083411292127	-5.198807600339755	0
4	gwembe	160	1.2743083411292127	-5.198807600339755	0
30	gwembe	160	1.2743083411292127	-5.198807600339755	0
38	gwembe	161	2.5571400213370725	-7.436271914281663	0
47	gwembe	161	2.5571400213370725	-7.436271914281663	0
82	gwembe	161	2.5571400213370725	-7.436271914281663	0
25	gwembe	161	2.5571400213370725	-7.436271914281663	0
37	gwembe	161	2.5571400213370725	-7.436271914281663	0
58	gwembe	161	2.5571400213370725	-7.436271914281663	0
10	gwembe	162	2.0867322755326385	-5.754782233562867	0
2	gwembe	162	2.0867322755326385	-5.754782233562867	0
23	gwembe	163	2.7123331925928587	-5.842292640831917	0
4	gwembe	163	2.7123331925928587	-5.842292640831917	0
24	gwembe	163	2.7123331925928587	-5.842292640831917	0
4	gwembe	163	2.7123331925928587	-5.842292640831917	0
2	gwembe	163	2.7123331925928587	-5.842292640831917	0
43	gwembe	164	3.1961417453849927	-5.500145851546516	0
3	gwembe	164	3.1961417453849927	-5.500145851546516	0
7	gwembe	165	0.6226940934797385	-4.575226451717156	0
29	gwembe	165	0.6226940934797385	-4.575226451717156	0
1	gwembe	165	0.6226940934797385	-4.575226451717156	0
4	gwembe	165	0.6226940934797385	-4.575226451717156	0
42	gwembe	166	2.9964105974526376	-6.45742297502936	0
30	gwembe	167	2.665824508891356	-7.743725886453654	0
19	gwembe	168	2.9624159028068053	-6.296523916175079	0
13	gwembe	168	2.9624159028068053	-6.296523916175079	0
0	gwembe	168	2.9624159028068053	-6.296523916175079	0
18	gwembe	168	2.9624159028068053	-6.296523916175079	0
6	gwembe	169	-0.5040575928258351	4.714776084655792	1
64	gwembe	169	-0.5040575928258351	4.714776084655792	0
25	gwembe	169	-0.5040575928258351	4.714776084655792	1
3	gwembe	169	-0.5040575928258351	4.714776084655792	0
23	gwembe	169	-0.5040575928258351	4.714776084655792	0
4	gwembe	169	-0.5040575928258351	4.714776084655792	0
36	gwembe	170	2.361153216478503	-6.284626059024103	0
18	gwembe	170	2.361153216478503	-6.284626059024103	0
30	gwembe	170	2.361153216478503	-6.284626059024103	0
31	gwembe	171	0.40512804823432025	-4.703878981844683	0
30	gwembe	171	0.40512804823432025	-4.703878981844683	0
1	gwembe	171	0.40512804823432025	-4.703878981844683	0
2	gwembe	172	1.5161140821108714	-6.652903656071028	0
22	gwembe	172	1.5161140821108714	-6.652903656071028	0
65	gwembe	173	1.401123332415244	-5.055032560188188	0
37	gwembe	173	1.401123332415244	-5.055032560188188	0
1	gwembe	173	1.401123332415244	-5.055032560188188	0
8	gwembe	174	3.3164534037804883	-4.303577245924467	0
26	gwembe	174	3.3164534037804883	-4.303577245924467	0
2	gwembe	174	3.3164534037804883	-4.303577245924467	0
38	gwembe	174	3.3164534037804883	-4.303577245924467	0
4	gwembe	174	3.3164534037804883	-4.303577245924467	0
110	gwembe	174	3.3164534037804883	-4.303577245924467	0
49	gwembe	175	2.8924558065748083	-6.551382688044184	0
7	gwembe	176	2.8833905546685354	-6.405272554433397	0
10	gwembe	176	2.8833905546685354	-6.405272554433397	0
21	gwembe	176	2.8833905546685354	-6.405272554433397	0
1	gwembe	176	2.8833905546685354	-6.405272554433397	0
10	gwembe	176	2.8833905546685354	-6.405272554433397	0
0	gwembe	177	2.9862614567324046	-6.479439570505389	0
20	gwembe	177	2.9862614567324046	-6.479439570505389	0
10	gwembe	178	3.310541282975503	-4.061505890619474	0
35	gwembe	178	3.310541282975503	-4.061505890619474	0
6	gwembe	178	3.310541282975503	-4.061505890619474	0
33	gwembe	178	3.310541282975503	-4.061505890619474	0
7	gwembe	178	3.310541282975503	-4.061505890619474	0
4	gwembe	179	2.4625460883750314	-1.0844841195644657	0
28	gwembe	179	2.4625460883750314	-1.0844841195644657	0
25	gwembe	179	2.4625460883750314	-1.0844841195644657	0
2	gwembe	179	2.4625460883750314	-1.0844841195644657	0
42	gwembe	180	2.0300744511024367	-6.3296600043149684	0
26	gwembe	181	2.212758984138314	-6.46832007784082	0
19	gwembe	182	0.6179643968425912	-1.7184063963652267	0
52	gwembe	183	-0.5336181966818643	3.1745039607751746	0
55	gwembe	183	-0.5336181966818643	3.1745039607751746	0
31	gwembe	184	-2.3594781517718366	5.749444877083338	0
0	gwembe	184	-2.3594781517718366	5.749444877083338	0
23	gwembe	184	-2.3594781517718366	5.749444877083338	0
4	gwembe	184	-2.3594781517718366	5.749444877083338	0
32	gwembe	185	2.400961496601445	-6.734409537300872	0
19	gwembe	186	3.0281389791206457	-6.59975248113449	0
35	gwembe	187	-1.1270965858287596	7.1035766937609335	0
23	gwembe	188	2.4994968434387292	-7.30483951098764	0
61	gwembe	188	2.4994968434387292	-7.30483951098764	0
22	gwembe	188	2.4994968434387292	-7.30483951098764	0
56	gwembe	188	2.4994968434387292	-7.30483951098764	0
15	gwembe	188	2.4994968434387292	-7.30483951098764	0
29	gwembe	189	2.3152357448512895	-5.179570878030221	0
15	gwembe	189	2.3152357448512895	-5.179570878030221	0
2	gwembe	189	2.3152357448512895	-5.179570878030221	0
10	gwembe	189	2.3152357448512895	-5.179570878030221	0
5	gwembe	190	-0.251117359001126	4.767704869738868	0
70	gwembe	190	-0.251117359001126	4.767704869738868	0
52	gwembe	190	-0.251117359001126	4.767704869738868	0
20	gwembe	191	2.968032417574119	-6.204788101693451	0
11	gwembe	191	2.968032417574119	-6.204788101693451	0
7	gwembe	191	2.968032417574119	-6.204788101693451	0
46	gwembe	191	2.968032417574119	-6.204788101693451	0
23	gwembe	192	2.6554782974742617	-6.096039463434778	0
29	gwembe	193	-2.669371811566608	5.926911980008095	0
6	gwembe	193	-2.669371811566608	5.926911980008095	0
3	gwembe	193	-2.669371811566608	5.926911980008095	0
11	gwembe	193	-2.669371811566608	5.926911980008095	0
36	gwembe	193	-2.669371811566608	5.926911980008095	0
8	gwembe	193	-2.669371811566608	5.926911980008095	0
28	gwembe	194	2.830871214817317	-6.5617238162223455	0
31	gwembe	195	1.9565670823653332	-5.762009903794696	0
25	gwembe	195	1.9565670823653332	-5.762009903794696	0
42	gwembe	196	3.5472231858227294	-6.307421018986186	0
18	gwembe	196	3.5472231858227294	-6.307421018986186	0
77	gwembe	197	2.88427737278957	-6.5163562861512885	0
63	gwembe	197	2.88427737278957	-6.5163562861512885	0
48	gwembe	198	2.921031057148844	-6.611761533212196	0
27	gwembe	199	-0.3375328576946708	4.82374711276757	0
3	gwembe	199	-0.3375328576946708	4.82374711276757	0
4	gwembe	199	-0.3375328576946708	4.82374711276757	0
26	gwembe	199	-0.3375328576946708	4.82374711276757	0
49	gwembe	200	2.842399850394425	-6.581405318238447	0
11	gwembe	200	2.842399850394425	-6.581405318238447	1
8	gwembe	200	2.842399850394425	-6.581405318238447	0
36	gwembe	200	2.842399850394425	-6.581405318238447	0
4	gwembe	200	2.842399850394425	-6.581405318238447	0
23	gwembe	201	3.0271536256528853	-6.105824616979287	0
1	gwembe	201	3.0271536256528853	-6.105824616979287	0
16	gwembe	201	3.0271536256528853	-6.105824616979287	0
4	gwembe	201	3.0271536256528853	-6.105824616979287	0
2	gwembe	202	-0.0517803533421648	3.812985229568705	0
36	gwembe	202	-0.0517803533421648	3.812985229568705	0
6	gwembe	202	-0.0517803533421648	3.812985229568705	0
6	gwembe	203	0.6934424723528367	-2.45829743825781	0
39	gwembe	203	0.6934424723528367	-2.45829743825781	0
6	gwembe	203	0.6934424723528367	-2.45829743825781	0
3	gwembe	203	0.6934424723528367	-2.45829743825781	0
7	gwembe	203	0.6934424723528367	-2.45829743825781	0
1	gwembe	203	0.6934424723528367	-2.45829743825781	0
20	gwembe	204	3.0725784205232918	-6.187552888062945	0
40	gwembe	205	2.839246719296446	-6.193668609028882	0
13	gwembe	205	2.839246719296446	-6.193668609028882	0
4	gwembe	205	2.839246719296446	-6.193668609028882	0
29	gwembe	205	2.839246719296446	-6.193668609028882	0
5	gwembe	205	2.839246719296446	-6.193668609028882	0
9	gwembe	205	2.839246719296446	-6.193668609028882	0
34	gwembe	205	2.839246719296446	-6.193668609028882	0
14	gwembe	205	2.839246719296446	-6.193668609028882	0
12	gwembe	205	2.839246719296446	-6.193668609028882	0
8	gwembe	206	2.7139097581420146	-6.733297588034627	0
1	gwembe	206	2.7139097581420146	-6.733297588034627	0
10	gwembe	206	2.7139097581420146	-6.733297588034627	0
1	gwembe	206	2.7139097581420146	-6.733297588034627	0
46	gwembe	206	2.7139097581420146	-6.733297588034627	0
19	gwembe	207	3.094650338203664	-6.523027981749817	0
17	gwembe	207	3.094650338203664	-6.523027981749817	0
17	gwembe	207	3.094650338203664	-6.523027981749817	0
45	gwembe	207	3.094650338203664	-6.523027981749817	0
30	gwembe	208	2.385787053188163	-6.69493533834229	0
37	gwembe	209	1.0345718425277821	-4.7625899031131524	0
4	gwembe	209	1.0345718425277821	-4.7625899031131524	0
35	gwembe	209	1.0345718425277821	-4.7625899031131524	0
0	gwembe	209	1.0345718425277821	-4.7625899031131524	0
12	gwembe	209	1.0345718425277821	-4.7625899031131524	0
37	gwembe	210	2.335928167687586	-6.22168973054341	0
12	gwembe	211	-2.448357032974664	4.995543274433313	0
54	gwembe	211	-2.448357032974664	4.995543274433313	0
55	gwembe	211	-2.448357032974664	4.995543274433313	0
31	gwembe	212	1.7216588155403296	-5.576203181371159	0
23	gwembe	212	1.7216588155403296	-5.576203181371159	0
8	gwembe	213	2.9430044394867174	-6.161644470155236	0
34	gwembe	213	2.9430044394867174	-6.161644470155236	0
16	gwembe	213	2.9430044394867174	-6.161644470155236	0
13	gwembe	213	2.9430044394867174	-6.161644470155236	0
18	gwembe	214	2.760122835802157	-6.686262134064026	0
0	gwembe	214	2.760122835802157	-6.686262134064026	0
2	gwembe	214	2.760122835802157	-6.686262134064026	0
2	gwembe	215	2.877182827819392	-6.483664977717614	0
31	gwembe	215	2.877182827819392	-6.483664977717614	0
16	gwembe	215	2.877182827819392	-6.483664977717614	0
43	gwembe	215	2.877182827819392	-6.483664977717614	0
6	gwembe	216	1.3087957124940615	-4.199609989511672	0
31	gwembe	216	1.3087957124940615	-4.199609989511672	0
36	gwembe	217	2.406972152758534	-6.773772541333429	0
16	gwembe	218	1.6055841770014663	-5.6306886954270485	0
21	gwembe	218	1.6055841770014663	-5.6306886954270485	0
8	gwembe	218	1.6055841770014663	-5.6306886954270485	0
5	gwembe	218	1.6055841770014663	-5.6306886954270485	0
61	gwembe	219	-0.43360482028583025	3.1970765308845035	0
36	gwembe	220	1.4009262617218559	-5.042801118257374	0
65	gwembe	220	1.4009262617218559	-5.042801118257374	0
10	gwembe	220	1.4009262617218559	-5.042801118257374	0
72	gwembe	220	1.4009262617218559	-5.042801118257374	0
21	gwembe	221	1.2579514735680555	-6.237924189832987	0
53	gwembe	221	1.2579514735680555	-6.237924189832987	0
40	gwembe	221	1.2579514735680555	-6.237924189832987	0
5	gwembe	221	1.2579514735680555	-6.237924189832987	0
6	gwembe	221	1.2579514735680555	-6.237924189832987	0
3	gwembe	221	1.2579514735680555	-6.237924189832987	0
14	gwembe	221	1.2579514735680555	-6.237924189832987	0
1	gwembe	221	1.2579514735680555	-6.237924189832987	0
1	gwembe	221	1.2579514735680555	-6.237924189832987	0
7	gwembe	221	1.2579514735680555	-6.237924189832987	0
29	gwembe	222	2.8498885367524007	-6.531701186028082	0
42	gwembe	222	2.8498885367524007	-6.531701186028082	0
18	gwembe	222	2.8498885367524007	-6.531701186028082	0
71	gwembe	223	-3.8559344273287217	5.796257941200832	0
5	gwembe	223	-3.8559344273287217	5.796257941200832	0
7	gwembe	223	-3.8559344273287217	5.796257941200832	0
2	gwembe	223	-3.8559344273287217	5.796257941200832	0
44	gwembe	223	-3.8559344273287217	5.796257941200832	0
7	gwembe	224	2.6012838567176484	-7.495761200036185	0
31	gwembe	224	2.6012838567176484	-7.495761200036185	0
16	gwembe	224	2.6012838567176484	-7.495761200036185	0
39	gwembe	225	1.6167186711899038	-6.7677680152945765	0
11	gwembe	225	1.6167186711899038	-6.7677680152945765	0
35	gwembe	226	2.6991294561184516	-6.119723982809997	0
66	gwembe	226	2.6991294561184516	-6.119723982809997	0
20	gwembe	226	2.6991294561184516	-6.119723982809997	0
59	gwembe	226	2.6991294561184516	-6.119723982809997	0
6	gwembe	227	-1.0807849732625376	3.4984147820909097	0
1	gwembe	227	-1.0807849732625376	3.4984147820909097	0
2	gwembe	227	-1.0807849732625376	3.4984147820909097	0
36	gwembe	227	-1.0807849732625376	3.4984147820909097	0
21	gwembe	228	-0.786065753439305	6.771437447873856	0
0	gwembe	228	-0.786065753439305	6.771437447873856	0
2	gwembe	228	-0.786065753439305	6.771437447873856	0
30	gwembe	229	2.828407831146917	-6.29152014447574	0
20	gwembe	229	2.828407831146917	-6.29152014447574	0
24	gwembe	230	2.2015259545987518	-6.696825652095296	0
29	gwembe	230	2.2015259545987518	-6.696825652095296	0
0	gwembe	231	0.22687760638414733	0.1399944126453807	0
33	gwembe	231	0.22687760638414733	0.1399944126453807	0
4	gwembe	231	0.22687760638414733	0.1399944126453807	0
31	gwembe	231	0.22687760638414733	0.1399944126453807	0
22	gwembe	232	-1.1427637058220679	6.888080925923678	0
19	gwembe	232	-1.1427637058220679	6.888080925923678	0
6	gwembe	232	-1.1427637058220679	6.888080925923678	0
43	gwembe	232	-1.1427637058220679	6.888080925923678	0
10	gwembe	232	-1.1427637058220679	6.888080925923678	0
49	gwembe	232	-1.1427637058220679	6.888080925923678	0
7	gwembe	233	-2.262420836861882	6.124505364655521	0
30	gwembe	233	-2.262420836861882	6.124505364655521	0
34	gwembe	233	-2.262420836861882	6.124505364655521	0
3	gwembe	233	-2.262420836861882	6.124505364655521	0
17	gwembe	234	3.1547568997402484	-6.528921312861939	0
110	gwembe	234	3.1547568997402484	-6.528921312861939	0
46	gwembe	235	3.3790233489642842	-6.45742297502936	0
81	gwembe	235	3.3790233489642842	-6.45742297502936	0
53	gwembe	235	3.3790233489642842	-6.45742297502936	0
2	gwembe	236	1.1506464809656314	-6.282624550344368	0
21	gwembe	236	1.1506464809656314	-6.282624550344368	0
40	gwembe	237	-1.0506331574144165	-0.38740312442955105	0
24	gwembe	237	-1.0506331574144165	-0.38740312442955105	0
0	gwembe	237	-1.0506331574144165	-0.38740312442955105	0
25	gwembe	238	3.1422429106995073	-6.165536292587623	0
36	gwembe	238	3.1422429106995073	-6.165536292587623	0
29	gwembe	238	3.1422429106995073	-6.165536292587623	0
10	gwembe	238	3.1422429106995073	-6.165536292587623	0
10	gwembe	239	1.9772595052001989	-5.912901419251007	0
21	gwembe	239	1.9772595052001989	-5.912901419251007	0
0	gwembe	239	1.9772595052001989	-5.912901419251007	0
24	gwembe	239	1.9772595052001989	-5.912901419251007	0
14	gwembe	239	1.9772595052001989	-5.912901419251007	0
4	gwembe	239	1.9772595052001989	-5.912901419251007	0
5	gwembe	240	2.4520028062631423	-6.875071119506458	0
24	gwembe	240	2.4520028062631423	-6.875071119506458	0
2	gwembe	240	2.4520028062631423	-6.875071119506458	0
1	gwembe	241	2.7719470774203483	-6.672140378379854	0
7	gwembe	241	2.7719470774203483	-6.672140378379854	1
32	gwembe	241	2.7719470774203483	-6.672140378379854	0
8	gwembe	241	2.7719470774203483	-6.672140378379854	0
76	gwembe	242	1.5208437787567217	-5.343805784684298	0
18	gwembe	242	1.5208437787567217	-5.343805784684298	0
11	gwembe	242	1.5208437787567217	-5.343805784684298	0
35	gwembe	243	-1.203954155592489	6.945346313145711	0
1	gwembe	243	-1.203954155592489	6.945346313145711	0
29	gwembe	243	-1.203954155592489	6.945346313145711	0
80	gwembe	244	-0.19859801941425825	3.274801784608689	0
20	gwembe	245	3.089723570864335	-6.410498715985489	0
63	gwembe	246	3.0286316558546824	-6.563725324902081	0
1	gwembe	246	3.0286316558546824	-6.563725324902081	0
23	gwembe	246	3.0286316558546824	-6.563725324902081	0
17	gwembe	246	3.0286316558546824	-6.563725324902081	0
17	gwembe	246	3.0286316558546824	-6.563725324902081	0
9	gwembe	246	3.0286316558546824	-6.563725324902081	0
24	gwembe	246	3.0286316558546824	-6.563725324902081	0
33	gwembe	246	3.0286316558546824	-6.563725324902081	0
9	gwembe	247	-1.1773496122167	6.936005939307416	0
31	gwembe	247	-1.1773496122167	6.936005939307416	0
22	gwembe	248	3.076421299048172	-6.086587894669754	0
27	gwembe	248	3.076421299048172	-6.086587894669754	0
3	gwembe	249	2.366769731248598	-6.011086539478409	0
28	gwembe	249	2.366769731248598	-6.011086539478409	0
24	gwembe	250	3.665268531163146	-3.7071276594032594	0
4	gwembe	250	3.665268531163146	-3.7071276594032594	0
3	gwembe	250	3.665268531163146	-3.7071276594032594	0
4	gwembe	251	3.0432148871797065	-6.261275124428722	0
19	gwembe	251	3.0432148871797065	-6.261275124428722	0
44	gwembe	251	3.0432148871797065	-6.261275124428722	0
9	gwembe	251	3.0432148871797065	-6.261275124428722	0
20	gwembe	251	3.0432148871797065	-6.261275124428722	0
1	gwembe	251	3.0432148871797065	-6.261275124428722	0
31	gwembe	251	3.0432148871797065	-6.261275124428722	0
50	gwembe	252	2.7377553120732463	-6.20701200022594	0
10	gwembe	253	-0.4579430508025979	4.842427860443806	0
28	gwembe	253	-0.4579430508025979	4.842427860443806	0
5	gwembe	253	-0.4579430508025979	4.842427860443806	0
26	gwembe	253	-0.4579430508025979	4.842427860443806	0
2	gwembe	253	-0.4579430508025979	4.842427860443806	0
0	gwembe	254	2.41091356663198	-0.8515307482439516	0
3	gwembe	254	2.41091356663198	-0.8515307482439516	0
28	gwembe	254	2.41091356663198	-0.8515307482439516	0
13	gwembe	254	2.41091356663198	-0.8515307482439516	1
30	gwembe	254	2.41091356663198	-0.8515307482439516	0
8	gwembe	255	2.309619230081796	-5.817051392483885	0
5	gwembe	255	2.309619230081796	-5.817051392483885	0
42	gwembe	255	2.309619230081796	-5.817051392483885	0
9	gwembe	255	2.309619230081796	-5.817051392483885	0
2	gwembe	255	2.309619230081796	-5.817051392483885	0
24	gwembe	255	2.309619230081796	-5.817051392483885	0
5	gwembe	255	2.309619230081796	-5.817051392483885	0
34	gwembe	256	2.1073261630217424	-5.900447587467086	0
21	gwembe	257	2.903590300763998	-6.524473515796254	0
1	gwembe	258	3.0599658961342615	-6.505570378266558	0
17	gwembe	258	3.0599658961342615	-6.505570378266558	0
41	gwembe	258	3.0599658961342615	-6.505570378266558	0
15	gwembe	258	3.0599658961342615	-6.505570378266558	0
14	gwembe	259	2.9909911533786326	-6.526141439695798	0
5	gwembe	259	2.9909911533786326	-6.526141439695798	0
39	gwembe	259	2.9909911533786326	-6.526141439695798	0
5	gwembe	259	2.9909911533786326	-6.526141439695798	0
5	gwembe	260	-0.66023611648489	6.832261072748082	0
2	gwembe	260	-0.66023611648489	6.832261072748082	0
75	gwembe	260	-0.66023611648489	6.832261072748082	0
26	gwembe	260	-0.66023611648489	6.832261072748082	0
6	gwembe	260	-0.66023611648489	6.832261072748082	0
29	gwembe	260	-0.66023611648489	6.832261072748082	0
7	gwembe	260	-0.66023611648489	6.832261072748082	0
4	gwembe	261	3.4464215261302136	-5.116523354622798	0
2	gwembe	261	3.4464215261302136	-5.116523354622798	0
27	gwembe	261	3.4464215261302136	-5.116523354622798	0
7	gwembe	261	3.4464215261302136	-5.116523354622798	0
3	gwembe	261	3.4464215261302136	-5.116523354622798	0
14	gwembe	262	0.9830378562014244	-5.656041138702165	0
12	gwembe	262	0.9830378562014244	-5.656041138702165	0
16	gwembe	262	0.9830378562014244	-5.656041138702165	0
35	gwembe	262	0.9830378562014244	-5.656041138702165	0
1	gwembe	262	0.9830378562014244	-5.656041138702165	0
31	gwembe	262	0.9830378562014244	-5.656041138702165	0
4	gwembe	262	0.9830378562014244	-5.656041138702165	0
18	gwembe	263	1.289975461263304	-6.863395652208944	0
0	gwembe	263	1.289975461263304	-6.863395652208944	0
0	gwembe	264	0.8038020605932257	-6.161644470155236	0
25	gwembe	264	0.8038020605932257	-6.161644470155236	0
0	gwembe	264	0.8038020605932257	-6.161644470155236	0
24	gwembe	264	0.8038020605932257	-6.161644470155236	0
5	gwembe	264	0.8038020605932257	-6.161644470155236	0
78	gwembe	264	0.8038020605932257	-6.161644470155236	0
18	gwembe	264	0.8038020605932257	-6.161644470155236	0
4	gwembe	264	0.8038020605932257	-6.161644470155236	0
18	gwembe	265	3.0577981185050866	-6.384701493003804	0
3	gwembe	265	3.0577981185050866	-6.384701493003804	0
24	gwembe	265	3.0577981185050866	-6.384701493003804	0
12	gwembe	266	2.7416967259463716	-7.25424581936449	0
13	gwembe	266	2.7416967259463716	-7.25424581936449	0
11	gwembe	266	2.7416967259463716	-7.25424581936449	1
66	gwembe	266	2.7416967259463716	-7.25424581936449	0
3	gwembe	266	2.7416967259463716	-7.25424581936449	0
6	gwembe	266	2.7416967259463716	-7.25424581936449	0
12	gwembe	266	2.7416967259463716	-7.25424581936449	0
5	gwembe	267	1.14591678432259	-5.651815731489587	0
27	gwembe	267	1.14591678432259	-5.651815731489587	0
9	gwembe	267	1.14591678432259	-5.651815731489587	0
10	gwembe	268	2.8635849499592743	-6.200340304627411	0
5	gwembe	268	2.8635849499592743	-6.200340304627411	0
7	gwembe	268	2.8635849499592743	-6.200340304627411	0
22	gwembe	268	2.8635849499592743	-6.200340304627411	0
33	gwembe	269	3.8687440220099765	-4.99020591795449	0
16	gwembe	269	3.8687440220099765	-4.99020591795449	0
53	gwembe	269	3.8687440220099765	-4.99020591795449	0
3	gwembe	269	3.8687440220099765	-4.99020591795449	0
48	gwembe	269	3.8687440220099765	-4.99020591795449	0
60	gwembe	270	1.731709420915569	-5.5187154042963735	0
19	gwembe	270	1.731709420915569	-5.5187154042963735	0
26	gwembe	271	-0.3158550815147265	2.9379923518024658	0
4	gwembe	271	-0.3158550815147265	2.9379923518024658	0
32	gwembe	271	-0.3158550815147265	2.9379923518024658	0
0	gwembe	271	-0.3158550815147265	2.9379923518024658	0
3	gwembe	271	-0.3158550815147265	2.9379923518024658	0
12	gwembe	271	-0.3158550815147265	2.9379923518024658	0
8	gwembe	271	-0.3158550815147265	2.9379923518024658	0
3	gwembe	272	3.26521502346801	-5.838067233619339	0
21	gwembe	272	3.26521502346801	-5.838067233619339	0
30	gwembe	272	3.26521502346801	-5.838067233619339	0
1	gwembe	272	3.26521502346801	-5.838067233619339	0
19	gwembe	272	3.26521502346801	-5.838067233619339	0
12	gwembe	272	3.26521502346801	-5.838067233619339	0
8	gwembe	272	3.26521502346801	-5.838067233619339	0
20	gwembe	273	2.723960363518312	-6.699939110041275	0
17	gwembe	274	1.5195628192487027	-6.788783856430384	0
8	gwembe	275	2.8666395457106053	-6.613651846965201	0
51	gwembe	275	2.8666395457106053	-6.613651846965201	0
9	gwembe	275	2.8666395457106053	-6.613651846965201	0
49	gwembe	275	2.8666395457106053	-6.613651846965201	0
21	gwembe	276	2.8217074275636147	-6.212905331338062	0
19	gwembe	276	2.8217074275636147	-6.212905331338062	0
1	gwembe	276	2.8217074275636147	-6.212905331338062	0
36	gwembe	276	2.8217074275636147	-6.212905331338062	0
0	gwembe	276	2.8217074275636147	-6.212905331338062	0
44	gwembe	277	3.755921050100399	-5.837288869132932	0
2	gwembe	277	3.755921050100399	-5.837288869132932	0
25	gwembe	277	3.755921050100399	-5.837288869132932	0
10	gwembe	277	3.755921050100399	-5.837288869132932	0
6	gwembe	277	3.755921050100399	-5.837288869132932	0
15	gwembe	278	2.6525222370693204	-7.588608963784765	0
21	gwembe	278	2.6525222370693204	-7.588608963784765	0
11	gwembe	279	-1.408612068753785	7.336307675227987	0
69	gwembe	279	-1.408612068753785	7.336307675227987	0
44	gwembe	279	-1.408612068753785	7.336307675227987	1
32	gwembe	280	2.925465147755088	-6.668693335654036	0
50	gwembe	281	2.3822397807020455	-6.70872350924627	0
9	gwembe	282	3.035627665477091	-5.174344716478129	0
64	gwembe	282	3.035627665477091	-5.174344716478129	0
7	gwembe	282	3.035627665477091	-5.174344716478129	0
28	gwembe	283	1.0119087127851332	-4.883458788375907	0
6	gwembe	283	1.0119087127851332	-4.883458788375907	0
4	gwembe	283	1.0119087127851332	-4.883458788375907	0
13	gwembe	284	3.484850311352842	-4.854659302374972	0
0	gwembe	284	3.484850311352842	-4.854659302374972	0
110	gwembe	284	3.484850311352842	-4.854659302374972	0
4	gwembe	284	3.484850311352842	-4.854659302374972	0
30	gwembe	284	3.484850311352842	-4.854659302374972	0
6	gwembe	285	-0.010395507856916453	3.2436672051481814	0
12	gwembe	285	-0.010395507856916453	3.2436672051481814	0
39	gwembe	285	-0.010395507856916453	3.2436672051481814	0
12	gwembe	285	-0.010395507856916453	3.2436672051481814	0
15	gwembe	285	-0.010395507856916453	3.2436672051481814	0
4	gwembe	285	-0.010395507856916453	3.2436672051481814	0
18	gwembe	285	-0.010395507856916453	3.2436672051481814	0
38	gwembe	285	-0.010395507856916453	3.2436672051481814	0
2	gwembe	285	-0.010395507856916453	3.2436672051481814	0
35	gwembe	286	2.7630788962065584	-7.278708703226116	0
12	gwembe	286	2.7630788962065584	-7.278708703226116	0
34	gwembe	287	2.927632925384918	-6.635668442440522	0
53	gwembe	288	2.773228036929057	-5.853968108129431	0
4	gwembe	288	2.773228036929057	-5.853968108129431	0
28	gwembe	288	2.773228036929057	-5.853968108129431	0
26	gwembe	289	-2.1515685735516743	6.0249859053087675	0
1	gwembe	289	-2.1515685735516743	6.0249859053087675	0
11	gwembe	290	-0.2308190776612884	3.286032472199988	0
7	gwembe	290	-0.2308190776612884	3.286032472199988	0
3	gwembe	290	-0.2308190776612884	3.286032472199988	0
33	gwembe	290	-0.2308190776612884	3.286032472199988	0
34	gwembe	290	-0.2308190776612884	3.286032472199988	0
6	gwembe	291	-0.05030232314679317	3.81354120420165	0
47	gwembe	291	-0.05030232314679317	3.81354120420165	0
19	gwembe	292	3.0570098357307827	-6.3212091898901654	0
1	gwembe	293	-2.4072677941115823	5.782024990590282	0
30	gwembe	294	3.1207622051014234	-6.466429764087815	0
5	gwembe	294	3.1207622051014234	-6.466429764087815	0
22	gwembe	294	3.1207622051014234	-6.466429764087815	0
1	gwembe	294	3.1207622051014234	-6.466429764087815	0
18	gwembe	295	2.9530550448602635	-6.266834870760652	0
3	gwembe	295	2.9530550448602635	-6.266834870760652	0
23	gwembe	295	2.9530550448602635	-6.266834870760652	0
25	gwembe	296	2.9025064119495263	-6.398823248687975	0
31	gwembe	296	2.9025064119495263	-6.398823248687975	0
51	gwembe	297	1.7801888115490423	-6.716507154111397	0
10	gwembe	297	1.7801888115490423	-6.716507154111397	0
22	gwembe	298	2.832053638978756	-6.26094153964853	0
49	gwembe	299	2.830575608776957	-6.303973976260013	0
3	gwembe	299	2.830575608776957	-6.303973976260013	0
15	gwembe	299	2.830575608776957	-6.303973976260013	0
14	gwembe	299	2.830575608776957	-6.303973976260013	0
2	gwembe	300	-0.12272580273049938	4.058503627599517	0
55	gwembe	300	-0.12272580273049938	4.058503627599517	0
24	gwembe	300	-0.12272580273049938	4.058503627599517	0
0	gwembe	300	-0.12272580273049938	4.058503627599517	0
5	gwembe	300	-0.12272580273049938	4.058503627599517	0
26	gwembe	300	-0.12272580273049938	4.058503627599517	0
17	gwembe	300	-0.12272580273049938	4.058503627599517	0
59	gwembe	300	-0.12272580273049938	4.058503627599517	0
10	gwembe	301	2.8232839931123173	-6.7224004852235195	0
0	gwembe	301	2.8232839931123173	-6.7224004852235195	0
38	gwembe	301	2.8232839931123173	-6.7224004852235195	0
32	gwembe	302	2.9463546412778077	-6.216241179137503	0
26	gwembe	302	2.9463546412778077	-6.216241179137503	0
1	gwembe	303	0.6842786851162468	-4.808513407817508	0
37	gwembe	303	0.6842786851162468	-4.808513407817508	0
4	gwembe	303	0.6842786851162468	-4.808513407817508	0
6	gwembe	303	0.6842786851162468	-4.808513407817508	0
7	gwembe	303	0.6842786851162468	-4.808513407817508	0
42	gwembe	304	2.842498385741315	-6.3212091898901654	0
14	gwembe	304	2.842498385741315	-6.3212091898901654	0
38	gwembe	304	2.842498385741315	-6.3212091898901654	0
32	gwembe	305	1.7816668417512078	-5.592437640661442	0
7	gwembe	306	2.2049746917382764	-5.916793241683747	0
8	gwembe	306	2.2049746917382764	-5.916793241683747	0
28	gwembe	306	2.2049746917382764	-5.916793241683747	0
26	gwembe	306	2.2049746917382764	-5.916793241683747	0
4	gwembe	306	2.2049746917382764	-5.916793241683747	0
0	gwembe	306	2.2049746917382764	-5.916793241683747	0
39	gwembe	307	3.46021647467224	-5.118636058229264	0
15	gwembe	307	3.46021647467224	-5.118636058229264	0
3	gwembe	308	3.4669168782493562	-6.083585631650504	0
27	gwembe	308	3.4669168782493562	-6.083585631650504	0
14	gwembe	308	3.4669168782493562	-6.083585631650504	1
8	gwembe	308	3.4669168782493562	-6.083585631650504	0
21	gwembe	308	3.4669168782493562	-6.083585631650504	0
4	gwembe	308	3.4669168782493562	-6.083585631650504	0
1	gwembe	308	3.4669168782493562	-6.083585631650504	0
25	gwembe	308	3.4669168782493562	-6.083585631650504	0
63	gwembe	309	2.9722694374866907	-6.562057401002184	0
59	gwembe	310	1.0929047677834016	-6.345672073751792	0
1	gwembe	310	1.0929047677834016	-6.345672073751792	0
35	gwembe	310	1.0929047677834016	-6.345672073751792	0
5	gwembe	310	1.0929047677834016	-6.345672073751792	0
16	gwembe	311	1.405360352326708	-6.328770444901831	0
51	gwembe	311	1.405360352326708	-6.328770444901831	0
16	gwembe	311	1.405360352326708	-6.328770444901831	0
12	gwembe	311	1.405360352326708	-6.328770444901831	0
49	gwembe	312	-0.3919243688283647	2.373566904154549	0
8	gwembe	312	-0.3919243688283647	2.373566904154549	0
14	gwembe	312	-0.3919243688283647	2.373566904154549	0
6	gwembe	312	-0.3919243688283647	2.373566904154549	0
6	gwembe	312	-0.3919243688283647	2.373566904154549	0
4	gwembe	312	-0.3919243688283647	2.373566904154549	0
1	gwembe	312	-0.3919243688283647	2.373566904154549	0
12	gwembe	312	-0.3919243688283647	2.373566904154549	0
42	gwembe	312	-0.3919243688283647	2.373566904154549	0
25	gwembe	313	2.13422631270844	-5.9354739893599815	0
3	gwembe	314	2.220444741191757	-6.291853729255931	0
35	gwembe	314	2.220444741191757	-6.291853729255931	0
7	gwembe	314	2.220444741191757	-6.291853729255931	0
2	gwembe	315	1.8985297630833706	-0.7223222434831245	0
40	gwembe	315	1.8985297630833706	-0.7223222434831245	0
0	gwembe	315	1.8985297630833706	-0.7223222434831245	0
5	gwembe	315	1.8985297630833706	-0.7223222434831245	0
8	gwembe	315	1.8985297630833706	-0.7223222434831245	0
11	gwembe	316	2.8415130322733546	-6.246263809331767	0
5	gwembe	316	2.8415130322733546	-6.246263809331767	0
33	gwembe	316	2.8415130322733546	-6.246263809331767	0
13	gwembe	316	2.8415130322733546	-6.246263809331767	0
10	gwembe	316	2.8415130322733546	-6.246263809331767	0
47	gwembe	317	2.9207354511085106	-6.313425545025038	0
21	gwembe	317	2.9207354511085106	-6.313425545025038	0
0	gwembe	317	2.9207354511085106	-6.313425545025038	0
11	gwembe	318	2.751550260628663	-7.3028380023079045	0
63	gwembe	318	2.751550260628663	-7.3028380023079045	0
3	gwembe	318	2.751550260628663	-7.3028380023079045	0
42	gwembe	318	2.751550260628663	-7.3028380023079045	0
14	gwembe	318	2.751550260628663	-7.3028380023079045	0
67	gwembe	319	2.8951162609385115	-6.686039744210564	0
80	gwembe	319	2.8951162609385115	-6.686039744210564	0
64	gwembe	320	-0.4554796671471877	3.2542307231798038	0
51	gwembe	320	-0.4554796671471877	3.2542307231798038	0
32	gwembe	320	-0.4554796671471877	3.2542307231798038	0
44	gwembe	321	2.1092968699584382	-5.884546712956994	0
28	gwembe	321	2.1092968699584382	-5.884546712956994	0
14	gwembe	321	2.1092968699584382	-5.884546712956994	0
0	gwembe	321	2.1092968699584382	-5.884546712956994	0
2	gwembe	321	2.1092968699584382	-5.884546712956994	0
47	gwembe	322	2.4002717491733554	-6.151636926756913	0
50	gwembe	322	2.4002717491733554	-6.151636926756913	0
9	gwembe	322	2.4002717491733554	-6.151636926756913	0
4	gwembe	322	2.4002717491733554	-6.151636926756913	0
29	gwembe	323	2.414756445158821	-6.738190164807235	0
16	gwembe	324	2.964091003702159	-6.3173173674574254	0
24	gwembe	324	2.964091003702159	-6.3173173674574254	0
36	gwembe	324	2.964091003702159	-6.3173173674574254	0
34	gwembe	324	2.964091003702159	-6.3173173674574254	0
11	gwembe	324	2.964091003702159	-6.3173173674574254	0
52	gwembe	325	2.407858970880138	-7.310621647173385	0
3	gwembe	325	2.407858970880138	-7.310621647173385	0
4	gwembe	325	2.407858970880138	-7.310621647173385	0
19	gwembe	325	2.407858970880138	-7.310621647173385	0
5	gwembe	326	2.8899924229045553	-6.132844984154302	0
32	gwembe	326	2.8899924229045553	-6.132844984154302	0
29	gwembe	326	2.8899924229045553	-6.132844984154302	0
3	gwembe	326	2.8899924229045553	-6.132844984154302	0
7	gwembe	326	2.8899924229045553	-6.132844984154302	0
49	gwembe	327	2.8136275291247164	-6.575623182052702	0
6	gwembe	327	2.8136275291247164	-6.575623182052702	0
37	gwembe	328	2.978477164334883	-6.460870017755531	0
4	gwembe	328	2.978477164334883	-6.460870017755531	0
69	gwembe	328	2.978477164334883	-6.460870017755531	0
73	gwembe	328	2.978477164334883	-6.460870017755531	0
51	gwembe	329	2.414066697731047	-0.8057184384666796	0
29	gwembe	330	2.3040027153116744	-5.997409563500806	0
3	gwembe	330	2.3040027153116744	-5.997409563500806	0
35	gwembe	330	2.3040027153116744	-5.997409563500806	0
11	gwembe	330	2.3040027153116744	-5.997409563500806	0
9	gwembe	331	-0.9134719558476165	0.6431514557117941	0
21	gwembe	331	-0.9134719558476165	0.6431514557117941	0
24	gwembe	332	2.6695688520705607	-6.74185959738616	0
17	gwembe	332	2.6695688520705607	-6.74185959738616	0
0	gwembe	332	2.6695688520705607	-6.74185959738616	0
38	gwembe	333	3.746264586127638	-3.31016177128213	0
7	gwembe	333	3.746264586127638	-3.31016177128213	0
5	gwembe	333	3.746264586127638	-3.31016177128213	0
1	gwembe	333	3.746264586127638	-3.31016177128213	0
9	gwembe	333	3.746264586127638	-3.31016177128213	0
37	gwembe	333	3.746264586127638	-3.31016177128213	0
3	gwembe	333	3.746264586127638	-3.31016177128213	0
9	gwembe	333	3.746264586127638	-3.31016177128213	0
20	gwembe	334	2.3537630654654946	-5.8114916461512465	0
24	gwembe	334	2.3537630654654946	-5.8114916461512465	0
33	gwembe	335	2.8508738902203534	-6.376250678579001	0
17	gwembe	335	2.8508738902203534	-6.376250678579001	0
8	gwembe	335	2.8508738902203534	-6.376250678579001	0
45	gwembe	336	2.327651198553259	-6.130065110987806	0
33	gwembe	337	2.8005223279979496	-7.2314508594024085	0
5	gwembe	337	2.8005223279979496	-7.2314508594024085	1
2	gwembe	337	2.8005223279979496	-7.2314508594024085	0
9	gwembe	337	2.8005223279979496	-7.2314508594024085	0
5	gwembe	337	2.8005223279979496	-7.2314508594024085	0
24	gwembe	338	1.1582337026640115	-5.657153087968764	0
21	gwembe	338	1.1582337026640115	-5.657153087968764	0
14	gwembe	339	2.909896562959857	-6.5526058322375125	0
45	gwembe	339	2.909896562959857	-6.5526058322375125	0
31	gwembe	340	2.8254517707423674	-6.605979397026804	0
0	gwembe	340	2.8254517707423674	-6.605979397026804	0
25	gwembe	341	3.249153761945729	-5.566862807533572	0
7	gwembe	341	3.249153761945729	-5.566862807533572	0
5	gwembe	341	3.249153761945729	-5.566862807533572	0
3	gwembe	341	3.249153761945729	-5.566862807533572	0
2	gwembe	342	0.8783933180196501	-5.128977186407072	0
7	gwembe	342	0.8783933180196501	-5.128977186407072	0
30	gwembe	342	0.8783933180196501	-5.128977186407072	0
36	gwembe	342	0.8783933180196501	-5.128977186407072	0
5	gwembe	342	0.8783933180196501	-5.128977186407072	0
23	gwembe	343	2.9517740853520915	-6.552049857604214	0
72	gwembe	343	2.9517740853520915	-6.552049857604214	0
16	gwembe	343	2.9517740853520915	-6.552049857604214	0
13	gwembe	343	2.9517740853520915	-6.552049857604214	0
8	gwembe	343	2.9517740853520915	-6.552049857604214	0
4	gwembe	343	2.9517740853520915	-6.552049857604214	0
15	gwembe	343	2.9517740853520915	-6.552049857604214	0
12	gwembe	344	-1.3340208120363921	6.8756270941394035	0
6	gwembe	344	-1.3340208120363921	6.8756270941394035	0
7	gwembe	344	-1.3340208120363921	6.8756270941394035	0
32	gwembe	344	-1.3340208120363921	6.8756270941394035	0
3	gwembe	345	3.631766513289887	-5.052252687022399	0
7	gwembe	345	3.631766513289887	-5.052252687022399	0
1	gwembe	345	3.631766513289887	-5.052252687022399	0
17	gwembe	345	3.631766513289887	-5.052252687022399	0
4	gwembe	345	3.631766513289887	-5.052252687022399	0
8	gwembe	345	3.631766513289887	-5.052252687022399	0
42	gwembe	345	3.631766513289887	-5.052252687022399	0
20	gwembe	345	3.631766513289887	-5.052252687022399	0
0	gwembe	345	3.631766513289887	-5.052252687022399	0
8	gwembe	346	3.077702258556461	-6.5298108722750765	0
12	gwembe	346	3.077702258556461	-6.5298108722750765	0
36	gwembe	346	3.077702258556461	-6.5298108722750765	0
7	gwembe	347	0.9808700785739484	-4.79372448257366	0
9	gwembe	347	0.9808700785739484	-4.79372448257366	0
45	gwembe	347	0.9808700785739484	-4.79372448257366	0
18	gwembe	348	2.799832580570006	-6.715395204844799	0
62	gwembe	348	2.799832580570006	-6.715395204844799	0
12	gwembe	349	2.8136275291247164	-6.539818415673401	0
39	gwembe	349	2.8136275291247164	-6.539818415673401	0
24	gwembe	350	2.9887248404020834	-6.3667991098143295	0
7	gwembe	350	2.9887248404020834	-6.3667991098143295	0
33	gwembe	351	2.933150904806195	-6.591968836269364	0
13	gwembe	351	2.933150904806195	-6.591968836269364	0
10	gwembe	351	2.933150904806195	-6.591968836269364	0
1	gwembe	351	2.933150904806195	-6.591968836269364	0
10	gwembe	351	2.933150904806195	-6.591968836269364	0
6	gwembe	351	2.933150904806195	-6.591968836269364	0
23	gwembe	352	3.088541146702929	-6.264277387447971	0
18	gwembe	352	3.088541146702929	-6.264277387447971	0
28	gwembe	353	2.7291827368999177	-6.133845738493815	0
44	gwembe	353	2.7291827368999177	-6.133845738493815	0
72	gwembe	354	2.665627438197548	-7.2296717405761335	0
15	gwembe	354	2.665627438197548	-7.2296717405761335	0
19	gwembe	355	2.2355206492582287	-6.103378328592983	0
31	gwembe	355	2.2355206492582287	-6.103378328592983	0
12	gwembe	356	0.34945557744032363	-3.4955237139983906	0
4	gwembe	356	0.34945557744032363	-3.4955237139983906	0
8	gwembe	356	0.34945557744032363	-3.4955237139983906	0
4	gwembe	357	2.626607440853268	-7.568260292208986	0
5	gwembe	357	2.626607440853268	-7.568260292208986	0
20	gwembe	357	2.626607440853268	-7.568260292208986	0
13	gwembe	357	2.626607440853268	-7.568260292208986	0
20	gwembe	357	2.626607440853268	-7.568260292208986	1
2	gwembe	357	2.626607440853268	-7.568260292208986	0
28	gwembe	357	2.626607440853268	-7.568260292208986	0
2	gwembe	357	2.626607440853268	-7.568260292208986	0
23	gwembe	358	3.2189034104886938	-5.296659135786966	0
11	gwembe	359	1.56272130114411	-6.562279790855291	0
4	gwembe	359	1.56272130114411	-6.562279790855291	0
41	gwembe	359	1.56272130114411	-6.562279790855291	0
8	gwembe	359	1.56272130114411	-6.562279790855291	0
1	gwembe	359	1.56272130114411	-6.562279790855291	0
12	gwembe	360	3.413904861709266	-6.901980291754389	0
65	gwembe	360	3.413904861709266	-6.901980291754389	0
69	gwembe	360	3.413904861709266	-6.901980291754389	0
0	gwembe	361	1.6802739698799183	-5.135092907372302	0
30	gwembe	361	1.6802739698799183	-5.135092907372302	0
2	gwembe	361	1.6802739698799183	-5.135092907372302	0
7	gwembe	361	1.6802739698799183	-5.135092907372302	0
5	gwembe	361	1.6802739698799183	-5.135092907372302	0
9	gwembe	362	3.2503361861065394	-5.3569267860282475	0
38	gwembe	362	3.2503361861065394	-5.3569267860282475	0
4	gwembe	362	3.2503361861065394	-5.3569267860282475	0
3	gwembe	362	3.2503361861065394	-5.3569267860282475	0
7	gwembe	362	3.2503361861065394	-5.3569267860282475	0
1	gwembe	363	3.5327384898565857	-6.110828388678272	0
48	gwembe	363	3.5327384898565857	-6.110828388678272	0
55	gwembe	363	3.5327384898565857	-6.110828388678272	0
3	gwembe	363	3.5327384898565857	-6.110828388678272	0
8	gwembe	363	3.5327384898565857	-6.110828388678272	0
18	gwembe	364	2.6843491540944227	-5.919795504702996	0
13	gwembe	364	2.6843491540944227	-5.919795504702996	0
7	gwembe	364	2.6843491540944227	-5.919795504702996	0
24	gwembe	364	2.6843491540944227	-5.919795504702996	0
5	gwembe	364	2.6843491540944227	-5.919795504702996	0
39	gwembe	364	2.6843491540944227	-5.919795504702996	1
38	gwembe	364	2.6843491540944227	-5.919795504702996	0
18	gwembe	364	2.6843491540944227	-5.919795504702996	0
12	gwembe	364	2.6843491540944227	-5.919795504702996	0
18	gwembe	365	3.0321789283391722	-6.212571746558224	0
29	gwembe	365	3.0321789283391722	-6.212571746558224	0
25	gwembe	366	-0.3101400314308189	3.354862131792803	0
29	gwembe	366	-0.3101400314308189	3.354862131792803	0
4	gwembe	366	-0.3101400314308189	3.354862131792803	0
3	gwembe	366	-0.3101400314308189	3.354862131792803	0
28	gwembe	367	1.786199467705237	-5.791476559355306	0
16	gwembe	367	1.786199467705237	-5.791476559355306	0
35	gwembe	368	3.3800087024315086	-6.844937294385818	0
7	gwembe	368	3.3800087024315086	-6.844937294385818	0
12	gwembe	368	3.3800087024315086	-6.844937294385818	0
3	gwembe	369	2.2950359987492375	-6.1903327612290875	0
28	gwembe	369	2.2950359987492375	-6.1903327612290875	0
36	gwembe	369	2.2950359987492375	-6.1903327612290875	0
9	gwembe	369	2.2950359987492375	-6.1903327612290875	0
8	gwembe	370	3.3696624910238375	-6.461981967021776	0
4	gwembe	370	3.3696624910238375	-6.461981967021776	0
12	gwembe	370	3.3696624910238375	-6.461981967021776	0
31	gwembe	370	3.3696624910238375	-6.461981967021776	0
3	gwembe	371	-2.0628867628377745	1.5566177780971007	0
4	gwembe	371	-2.0628867628377745	1.5566177780971007	0
24	gwembe	371	-2.0628867628377745	1.5566177780971007	0
31	gwembe	372	-0.09956999633519903	1.9838286862656016	0
1	gwembe	372	-0.09956999633519903	1.9838286862656016	0
26	gwembe	372	-0.09956999633519903	1.9838286862656016	0
38	gwembe	373	2.0231769768243653	-4.147348373988626	0
42	gwembe	373	2.0231769768243653	-4.147348373988626	0
22	gwembe	373	2.0231769768243653	-4.147348373988626	0
29	gwembe	374	3.091694277800008	-6.283736499610613	0
22	gwembe	375	-0.5776634964198775	2.636320515815866	0
50	gwembe	375	-0.5776634964198775	2.636320515815866	0
1	gwembe	375	-0.5776634964198775	2.636320515815866	0
42	gwembe	376	2.8200323266677048	-6.871735271707017	0
39	gwembe	376	2.8200323266677048	-6.871735271707017	0
26	gwembe	377	-0.5388405700296133	6.599863676060867	0
7	gwembe	377	-0.5388405700296133	6.599863676060867	0
24	gwembe	378	2.4394888172151403	-5.848074777017309	0
3	gwembe	378	2.4394888172151403	-5.848074777017309	0
4	gwembe	378	2.4394888172151403	-5.848074777017309	0
86	gwembe	378	2.4394888172151403	-5.848074777017309	0
43	gwembe	379	2.6254250166913344	-6.093815564901582	0
20	gwembe	379	2.6254250166913344	-6.093815564901582	0
1	gwembe	379	2.6254250166913344	-6.093815564901582	0
9	gwembe	379	2.6254250166913344	-6.093815564901582	0
35	gwembe	380	2.432295736895755	-6.377362627845599	0
35	gwembe	380	2.432295736895755	-6.377362627845599	0
5	gwembe	381	3.0922854898805516	-6.38992765455625	0
1	gwembe	381	3.0922854898805516	-6.38992765455625	0
32	gwembe	381	3.0922854898805516	-6.38992765455625	0
5	gwembe	382	2.6865169317247104	-6.450862474357561	0
0	gwembe	382	2.6865169317247104	-6.450862474357561	0
29	gwembe	382	2.6865169317247104	-6.450862474357561	0
5	gwembe	382	2.6865169317247104	-6.450862474357561	0
15	gwembe	382	2.6865169317247104	-6.450862474357561	0
40	gwembe	382	2.6865169317247104	-6.450862474357561	0
24	gwembe	383	2.9515770146580205	-6.587521039203677	0
2	gwembe	383	2.9515770146580205	-6.587521039203677	0
45	gwembe	384	2.988232163668336	-6.56972985094058	0
7	gwembe	384	2.988232163668336	-6.56972985094058	0
0	gwembe	385	3.2900459308507757	-6.687151693477163	0
14	gwembe	385	3.2900459308507757	-6.687151693477163	0
26	gwembe	385	3.2900459308507757	-6.687151693477163	0
20	gwembe	385	3.2900459308507757	-6.687151693477163	0
34	gwembe	386	2.1570865131743386	-5.887660170902974	0
29	gwembe	387	2.9351216117422454	-6.384034323444128	0
52	gwembe	387	2.9351216117422454	-6.384034323444128	0
3	gwembe	388	-2.4072677941115823	5.781469015957336	0
14	gwembe	388	-2.4072677941115823	5.781469015957336	0
29	gwembe	388	-2.4072677941115823	5.781469015957336	0
9	gwembe	389	1.1321218357800045	-5.62101473680927	0
14	gwembe	389	1.1321218357800045	-5.62101473680927	0
49	gwembe	389	1.1321218357800045	-5.62101473680927	0
5	gwembe	389	1.1321218357800045	-5.62101473680927	0
1	gwembe	389	1.1321218357800045	-5.62101473680927	0
16	gwembe	389	1.1321218357800045	-5.62101473680927	0
26	gwembe	390	1.1099513827665273	-4.773375810997528	0
1	gwembe	390	1.1099513827665273	-4.773375810997528	0
0	gwembe	390	1.1099513827665273	-4.773375810997528	0
25	gwembe	390	1.1099513827665273	-4.773375810997528	0
2	gwembe	390	1.1099513827665273	-4.773375810997528	0
5	gwembe	390	1.1099513827665273	-4.773375810997528	0
26	gwembe	391	2.1442769180855166	-6.666803021901031	0
22	gwembe	392	2.736769958605198	-6.22780545150864	0
20	gwembe	393	3.315862191700149	-4.504617673298066	0
25	gwembe	393	3.315862191700149	-4.504617673298066	0
0	gwembe	393	3.315862191700149	-4.504617673298066	0
1	gwembe	394	1.5472512516972037	-6.771548642800586	0
17	gwembe	394	1.5472512516972037	-6.771548642800586	0
43	gwembe	395	-2.465108041620208	4.976973721683809	0
24	gwembe	395	-2.465108041620208	4.976973721683809	0
2	gwembe	395	-2.465108041620208	4.976973721683809	0
4	gwembe	395	-2.465108041620208	4.976973721683809	0
24	gwembe	396	0.671272019361719	-2.55737211789835	0
18	gwembe	396	0.671272019361719	-2.55737211789835	0
1	gwembe	396	0.671272019361719	-2.55737211789835	0
3	gwembe	397	0.14627569296858356	3.325173086378731	0
33	gwembe	397	0.14627569296858356	3.325173086378731	0
12	gwembe	397	0.14627569296858356	3.325173086378731	0
1	gwembe	397	0.14627569296858356	3.325173086378731	0
32	gwembe	398	2.564037495615095	-7.531121186709272	0
16	gwembe	398	2.564037495615095	-7.531121186709272	0
3	gwembe	399	2.1514699984049237	-5.8128259852713065	0
60	gwembe	399	2.1514699984049237	-5.8128259852713065	0
27	gwembe	400	-1.1494641093405518	7.091122861976659	0
0	gwembe	401	-0.1993863021851725	-1.7327505419021518	0
31	gwembe	401	-0.1993863021851725	-1.7327505419021518	0
4	gwembe	401	-0.1993863021851725	-1.7327505419021518	0
73	gwembe	402	3.0826290258958697	-6.572287334253261	0
18	gwembe	402	3.0826290258958697	-6.572287334253261	0
8	gwembe	402	3.0826290258958697	-6.572287334253261	0
15	gwembe	402	3.0826290258958697	-6.572287334253261	0
0	gwembe	402	3.0826290258958697	-6.572287334253261	0
3	gwembe	402	3.0826290258958697	-6.572287334253261	0
2	gwembe	402	3.0826290258958697	-6.572287334253261	0
21	gwembe	402	3.0826290258958697	-6.572287334253261	0
8	gwembe	402	3.0826290258958697	-6.572287334253261	0
11	gwembe	402	3.0826290258958697	-6.572287334253261	0
16	gwembe	403	0.8616423090850973	-4.923488961968141	0
51	gwembe	403	0.8616423090850973	-4.923488961968141	0
12	gwembe	403	0.8616423090850973	-4.923488961968141	0
2	gwembe	403	0.8616423090850973	-4.923488961968141	0
3	gwembe	403	0.8616423090850973	-4.923488961968141	0
42	gwembe	403	0.8616423090850973	-4.923488961968141	0
4	gwembe	403	0.8616423090850973	-4.923488961968141	0
8	gwembe	403	0.8616423090850973	-4.923488961968141	0
25	gwembe	404	1.5067532241658101	-6.26149751428183	0
1	gwembe	404	1.5067532241658101	-6.26149751428183	0
55	gwembe	404	1.5067532241658101	-6.26149751428183	0
13	gwembe	404	1.5067532241658101	-6.26149751428183	0
0	gwembe	404	1.5067532241658101	-6.26149751428183	0
8	gwembe	404	1.5067532241658101	-6.26149751428183	0
5	gwembe	404	1.5067532241658101	-6.26149751428183	0
3	gwembe	404	1.5067532241658101	-6.26149751428183	0
19	gwembe	405	2.4189934650726896	-5.9927393765816594	0
19	gwembe	405	2.4189934650726896	-5.9927393765816594	0
30	gwembe	406	-1.0497463393014268	-0.3870695396497128	0
23	gwembe	406	-1.0497463393014268	-0.3870695396497128	0
1	gwembe	406	-1.0497463393014268	-0.3870695396497128	0
3	gwembe	407	2.4352517973012926	-5.849186726283907	0
28	gwembe	407	2.4352517973012926	-5.849186726283907	0
38	gwembe	408	-2.3178962361542506	6.186774523576538	0
34	gwembe	408	-2.3178962361542506	6.186774523576538	0
4	gwembe	408	-2.3178962361542506	6.186774523576538	0
32	gwembe	409	2.6271001175871715	-7.558919918370693	0
1	gwembe	410	1.5058664060446487	-5.209371118371024	0
4	gwembe	410	1.5058664060446487	-5.209371118371024	0
10	gwembe	410	1.5058664060446487	-5.209371118371024	0
45	gwembe	410	1.5058664060446487	-5.209371118371024	0
5	gwembe	410	1.5058664060446487	-5.209371118371024	0
2	gwembe	411	-0.29338902256244115	3.28569888742015	0
4	gwembe	411	-0.29338902256244115	3.28569888742015	0
30	gwembe	411	-0.29338902256244115	3.28569888742015	0
14	gwembe	412	2.775987026639949	-6.696825652095296	0
41	gwembe	412	2.775987026639949	-6.696825652095296	0
4	gwembe	412	2.775987026639949	-6.696825652095296	0
29	gwembe	413	-1.1253229496029191	6.83948874297991	0
3	gwembe	413	-1.1253229496029191	6.83948874297991	0
9	gwembe	413	-1.1253229496029191	6.83948874297991	0
3	gwembe	414	-1.4497013079081302	6.84304698063246	0
7	gwembe	414	-1.4497013079081302	6.84304698063246	0
28	gwembe	414	-1.4497013079081302	6.84304698063246	0
25	gwembe	414	-1.4497013079081302	6.84304698063246	0
5	gwembe	414	-1.4497013079081302	6.84304698063246	0
7	gwembe	415	-2.678929740011896	5.793144483254851	0
32	gwembe	415	-2.678929740011896	5.793144483254851	0
3	gwembe	415	-2.678929740011896	5.793144483254851	0
12	gwembe	415	-2.678929740011896	5.793144483254851	0
10	gwembe	415	-2.678929740011896	5.793144483254851	0
25	gwembe	416	2.8269298009448	-6.541486339572591	0
42	gwembe	417	2.9134438354448333	-6.292854483595446	0
31	gwembe	418	1.0914267375826923	-5.0995105308464606	0
1	gwembe	418	1.0914267375826923	-5.0995105308464606	0
43	gwembe	419	3.4720407162788547	-4.948063040756497	0
3	gwembe	419	3.4720407162788547	-4.948063040756497	0
18	gwembe	419	3.4720407162788547	-4.948063040756497	0
17	gwembe	419	3.4720407162788547	-4.948063040756497	0
20	gwembe	419	3.4720407162788547	-4.948063040756497	0
84	gwembe	420	2.7809137939812825	-7.266477261295304	0
18	gwembe	420	2.7809137939812825	-7.266477261295304	0
15	gwembe	420	2.7809137939812825	-7.266477261295304	0
31	gwembe	421	1.017032550813704	-5.66860616541317	0
7	gwembe	421	1.017032550813704	-5.66860616541317	0
9	gwembe	421	1.017032550813704	-5.66860616541317	0
1	gwembe	421	1.017032550813704	-5.66860616541317	0
11	gwembe	421	1.017032550813704	-5.66860616541317	0
25	gwembe	422	1.0250139138971734	-5.470345611206067	0
2	gwembe	422	1.0250139138971734	-5.470345611206067	0
0	gwembe	422	1.0250139138971734	-5.470345611206067	0
10	gwembe	422	1.0250139138971734	-5.470345611206067	0
2	gwembe	423	2.849100253977599	-7.1719615736475335	0
23	gwembe	423	2.849100253977599	-7.1719615736475335	0
15	gwembe	424	1.0641324465415705	-5.600443675380031	0
56	gwembe	424	1.0641324465415705	-5.600443675380031	0
24	gwembe	424	1.0641324465415705	-5.600443675380031	0
17	gwembe	424	1.0641324465415705	-5.600443675380031	0
52	gwembe	424	1.0641324465415705	-5.600443675380031	0
17	gwembe	424	1.0641324465415705	-5.600443675380031	0
41	gwembe	425	-0.21731973521578718	4.268662038957949	0
3	gwembe	425	-0.21731973521578718	4.268662038957949	0
9	gwembe	425	-0.21731973521578718	4.268662038957949	0
9	gwembe	425	-0.21731973521578718	4.268662038957949	0
6	gwembe	425	-0.21731973521578718	4.268662038957949	0
3	gwembe	425	-0.21731973521578718	4.268662038957949	0
24	gwembe	425	-0.21731973521578718	4.268662038957949	0
3	gwembe	426	-2.1326497872709553	6.08925657290952	0
47	gwembe	426	-2.1326497872709553	6.08925657290952	0
6	gwembe	426	-2.1326497872709553	6.08925657290952	0
51	gwembe	427	-3.381092604856614	6.726069917802798	0
1	gwembe	427	-3.381092604856614	6.726069917802798	0
6	gwembe	427	-3.381092604856614	6.726069917802798	0
4	gwembe	427	-3.381092604856614	6.726069917802798	0
10	gwembe	427	-3.381092604856614	6.726069917802798	0
45	gwembe	427	-3.381092604856614	6.726069917802798	0
30	gwembe	428	2.363518064802589	-6.592636005829039	0
24	gwembe	428	2.363518064802589	-6.592636005829039	0
18	gwembe	429	3.212498612948849	-6.859726219629311	0
58	gwembe	430	-1.8983327361384528	1.6194429116514168	0
58	gwembe	430	-1.8983327361384528	1.6194429116514168	0
4	gwembe	430	-1.8983327361384528	1.6194429116514168	0
23	gwembe	431	1.1858235997502884	-6.730184130088647	0
19	gwembe	431	1.1858235997502884	-6.730184130088647	0
55	gwembe	432	3.10943064022145	-6.33232868255438	1
10	gwembe	432	3.10943064022145	-6.33232868255438	0
5	gwembe	432	3.10943064022145	-6.33232868255438	0
49	gwembe	432	3.10943064022145	-6.33232868255438	1
17	gwembe	432	3.10943064022145	-6.33232868255438	0
60	gwembe	433	2.281339585538917	-6.240370478219291	0
5	gwembe	433	2.281339585538917	-6.240370478219291	0
50	gwembe	434	-0.06192949402005965	-2.3822401084328133	0
46	gwembe	434	-0.06192949402005965	-2.3822401084328133	0
7	gwembe	435	0.07996140480932112	4.274444175143341	0
11	gwembe	435	0.07996140480932112	4.274444175143341	0
9	gwembe	435	0.07996140480932112	4.274444175143341	0
0	gwembe	435	0.07996140480932112	4.274444175143341	0
14	gwembe	435	0.07996140480932112	4.274444175143341	0
52	gwembe	435	0.07996140480932112	4.274444175143341	0
47	gwembe	435	0.07996140480932112	4.274444175143341	0
16	gwembe	435	0.07996140480932112	4.274444175143341	0
8	gwembe	435	0.07996140480932112	4.274444175143341	0
60	gwembe	436	2.4877711371649567	-7.419259090504973	0
25	gwembe	436	2.4877711371649567	-7.419259090504973	0
26	gwembe	436	2.4877711371649567	-7.419259090504973	0
20	gwembe	437	2.3115899370185433	-5.969277247059901	0
1	gwembe	438	3.0801656422261696	-6.622547441096926	0
13	gwembe	438	3.0801656422261696	-6.622547441096926	0
7	gwembe	438	3.0801656422261696	-6.622547441096926	0
37	gwembe	438	3.0801656422261696	-6.622547441096926	0
9	gwembe	438	3.0801656422261696	-6.622547441096926	0
53	gwembe	439	-1.1354720902276592	-0.1348794460196654	0
54	gwembe	439	-1.1354720902276592	-0.1348794460196654	0
6	gwembe	440	1.4595547930554456	-6.558943943056203	0
35	gwembe	440	1.4595547930554456	-6.558943943056203	0
5	gwembe	440	1.4595547930554456	-6.558943943056203	0
9	gwembe	440	1.4595547930554456	-6.558943943056203	0
22	gwembe	441	2.391699173998668	-6.228361426141586	0
20	gwembe	441	2.391699173998668	-6.228361426141586	0
4	gwembe	441	2.391699173998668	-6.228361426141586	0
2	gwembe	441	2.391699173998668	-6.228361426141586	0
1	gwembe	442	1.869658906463231	-0.7258804811356727	0
7	gwembe	442	1.869658906463231	-0.7258804811356727	0
37	gwembe	442	1.869658906463231	-0.7258804811356727	0
9	gwembe	443	2.997691556960743	-6.556386459743169	0
39	gwembe	443	2.997691556960743	-6.556386459743169	0
2	gwembe	444	1.2449448077969236	-6.207345585006132	0
15	gwembe	444	1.2449448077969236	-6.207345585006132	0
5	gwembe	444	1.2449448077969236	-6.207345585006132	0
7	gwembe	444	1.2449448077969236	-6.207345585006132	0
28	gwembe	444	1.2449448077969236	-6.207345585006132	0
1	gwembe	445	0.08695741440612226	4.199943574291511	0
5	gwembe	445	0.08695741440612226	4.199943574291511	0
23	gwembe	445	0.08695741440612226	4.199943574291511	0
7	gwembe	445	0.08695741440612226	4.199943574291511	0
41	gwembe	446	2.4364342214630055	-6.828035665535857	0
14	gwembe	447	0.5594344009620531	-5.062482620273476	0
38	gwembe	447	0.5594344009620531	-5.062482620273476	0
4	gwembe	447	0.5594344009620531	-5.062482620273476	0
29	gwembe	448	2.4374195749315173	-5.848074777017309	0
51	gwembe	449	-1.6202659911904145	6.804684730940476	0
11	gwembe	449	-1.6202659911904145	6.804684730940476	0
4	gwembe	449	-1.6202659911904145	6.804684730940476	0
7	gwembe	449	-1.6202659911904145	6.804684730940476	0
36	gwembe	450	1.2388356162984546	-6.715728789624991	0
12	gwembe	450	1.2388356162984546	-6.715728789624991	0
2	gwembe	450	1.2388356162984546	-6.715728789624991	0
30	gwembe	451	0.085972060941919	3.274579394755582	0
16	gwembe	451	0.085972060941919	3.274579394755582	0
18	gwembe	451	0.085972060941919	3.274579394755582	0
9	gwembe	451	0.085972060941919	3.274579394755582	0
57	gwembe	451	0.085972060941919	3.274579394755582	0
55	gwembe	451	0.085972060941919	3.274579394755582	0
3	gwembe	452	1.2501671811746438	-5.074158087571345	0
36	gwembe	452	1.2501671811746438	-5.074158087571345	0
16	gwembe	452	1.2501671811746438	-5.074158087571345	0
6	gwembe	452	1.2501671811746438	-5.074158087571345	0
9	gwembe	452	1.2501671811746438	-5.074158087571345	0
23	gwembe	453	2.674397084065065	-6.694379363709345	0
7	gwembe	454	-0.6570829854088016	6.3546788628098945	0
44	gwembe	454	-0.6570829854088016	6.3546788628098945	0
7	gwembe	454	-0.6570829854088016	6.3546788628098945	0
2	gwembe	454	-0.6570829854088016	6.3546788628098945	0
7	gwembe	454	-0.6570829854088016	6.3546788628098945	0
48	gwembe	455	2.9436941869142497	-6.42751153976218	0
9	gwembe	455	2.9436941869142497	-6.42751153976218	0
52	gwembe	455	2.9436941869142497	-6.42751153976218	0
12	gwembe	455	2.9436941869142497	-6.42751153976218	0
5	gwembe	456	2.6808018816090597	-6.768879964561174	0
25	gwembe	456	2.6808018816090597	-6.768879964561174	0
2	gwembe	456	2.6808018816090597	-6.768879964561174	0
55	gwembe	457	1.2796292498537154	-6.658796987182797	0
9	gwembe	457	1.2796292498537154	-6.658796987182797	1
3	gwembe	458	3.0241975652489694	-5.983287807817343	0
36	gwembe	458	3.0241975652489694	-5.983287807817343	0
8	gwembe	458	3.0241975652489694	-5.983287807817343	0
18	gwembe	458	3.0241975652489694	-5.983287807817343	0
26	gwembe	458	3.0241975652489694	-5.983287807817343	0
10	gwembe	458	3.0241975652489694	-5.983287807817343	0
9	gwembe	458	3.0241975652489694	-5.983287807817343	0
19	gwembe	458	3.0241975652489694	-5.983287807817343	0
15	gwembe	458	3.0241975652489694	-5.983287807817343	0
3	gwembe	459	2.9338406522337346	-6.666803021901031	0
9	gwembe	459	2.9338406522337346	-6.666803021901031	0
0	gwembe	459	2.9338406522337346	-6.666803021901031	0
25	gwembe	459	2.9338406522337346	-6.666803021901031	0
1	gwembe	459	2.9338406522337346	-6.666803021901031	0
53	gwembe	459	2.9338406522337346	-6.666803021901031	0
7	gwembe	459	2.9338406522337346	-6.666803021901031	0
15	gwembe	459	2.9338406522337346	-6.666803021901031	0
56	gwembe	460	1.045706336706251	-5.609116879658296	0
18	gwembe	460	1.045706336706251	-5.609116879658296	0
3	gwembe	460	1.045706336706251	-5.609116879658296	0
11	gwembe	460	1.045706336706251	-5.609116879658296	0
14	gwembe	460	1.045706336706251	-5.609116879658296	0
2	gwembe	461	-1.5675495812994735	6.879185331791954	0
50	gwembe	461	-1.5675495812994735	6.879185331791954	0
8	gwembe	461	-1.5675495812994735	6.879185331791954	0
3	gwembe	461	-1.5675495812994735	6.879185331791954	0
15	gwembe	461	-1.5675495812994735	6.879185331791954	0
10	gwembe	461	-1.5675495812994735	6.879185331791954	0
4	gwembe	462	2.0506683385908	-6.414168148564769	0
6	gwembe	462	2.0506683385908	-6.414168148564769	0
26	gwembe	462	2.0506683385908	-6.414168148564769	0
28	gwembe	463	2.8369804063198467	-6.537594517140557	0
18	gwembe	464	2.079736265907503	-5.878653381844519	0
26	gwembe	464	2.079736265907503	-5.878653381844519	0
22	gwembe	464	2.079736265907503	-5.878653381844519	0
6	gwembe	465	1.1554747129555256	-5.593438395001311	0
4	gwembe	465	1.1554747129555256	-5.593438395001311	0
0	gwembe	465	1.1554747129555256	-5.593438395001311	0
30	gwembe	465	1.1554747129555256	-5.593438395001311	0
8	gwembe	465	1.1554747129555256	-5.593438395001311	0
28	gwembe	465	1.1554747129555256	-5.593438395001311	0
5	gwembe	465	1.1554747129555256	-5.593438395001311	0
79	gwembe	466	2.9321655513376976	-6.431848141901488	0
0	gwembe	467	2.4389961404808846	-0.8173939057641935	0
24	gwembe	467	2.4389961404808846	-0.8173939057641935	0
45	gwembe	468	3.1291377095777135	-6.533702694707817	0
51	gwembe	469	0.35497355684615783	-5.998855097547243	0
47	gwembe	469	0.35497355684615783	-5.998855097547243	0
3	gwembe	470	0.5683025821554328	-1.5635118635494445	0
20	gwembe	470	0.5683025821554328	-1.5635118635494445	1
7	gwembe	470	0.5683025821554328	-1.5635118635494445	1
31	gwembe	471	3.033854029234699	-6.397488909567916	0
2	gwembe	472	0.3676846165489298	4.054611805167131	0
9	gwembe	472	0.3676846165489298	4.054611805167131	0
2	gwembe	472	0.3676846165489298	4.054611805167131	0
12	gwembe	472	0.3676846165489298	4.054611805167131	0
55	gwembe	472	0.3676846165489298	4.054611805167131	0
80	gwembe	473	-2.184380843501421	1.0825938058114613	0
36	gwembe	474	-1.4935495367307632	5.3853926872489915	0
9	gwembe	474	-1.4935495367307632	5.3853926872489915	0
6	gwembe	474	-1.4935495367307632	5.3853926872489915	0
0	gwembe	474	-1.4935495367307632	5.3853926872489915	0
28	gwembe	474	-1.4935495367307632	5.3853926872489915	0
3	gwembe	474	-1.4935495367307632	5.3853926872489915	0
4	gwembe	475	2.997593021613869	-6.138071145706394	0
15	gwembe	475	2.997593021613869	-6.138071145706394	0
79	gwembe	475	2.997593021613869	-6.138071145706394	0
0	gwembe	476	1.6349477103488417	-5.6958489224409385	0
26	gwembe	476	1.6349477103488417	-5.6958489224409385	0
5	gwembe	476	1.6349477103488417	-5.6958489224409385	0
17	gwembe	477	2.1827057033523993	-6.6865957188442176	0
0	gwembe	477	2.1827057033523993	-6.6865957188442176	0
25	gwembe	477	2.1827057033523993	-6.6865957188442176	0
13	gwembe	477	2.1827057033523993	-6.6865957188442176	0
21	gwembe	478	2.186450046532345	-6.685372574650889	0
26	gwembe	478	2.186450046532345	-6.685372574650889	0
0	gwembe	478	2.186450046532345	-6.685372574650889	0
23	gwembe	479	2.3237097846794548	-6.0594563325687165	0
2	gwembe	479	2.3237097846794548	-6.0594563325687165	0
4	gwembe	479	2.3237097846794548	-6.0594563325687165	0
23	gwembe	479	2.3237097846794548	-6.0594563325687165	0
72	gwembe	480	3.478544049162531	-4.921376258361675	0
11	gwembe	480	3.478544049162531	-4.921376258361675	0
45	gwembe	481	1.968982536066225	-6.482997808157937	0
1	gwembe	481	1.968982536066225	-6.482997808157937	0
12	gwembe	481	1.968982536066225	-6.482997808157937	0
48	gwembe	481	1.968982536066225	-6.482997808157937	0
4	gwembe	482	-2.1619147847980327	1.0760333051393092	0
6	gwembe	482	-2.1619147847980327	1.0760333051393092	0
2	gwembe	482	-2.1619147847980327	1.0760333051393092	0
14	gwembe	482	-2.1619147847980327	1.0760333051393092	0
12	gwembe	482	-2.1619147847980327	1.0760333051393092	0
48	gwembe	482	-2.1619147847980327	1.0760333051393092	0
24	gwembe	483	-0.30353816322953486	3.3683167179169455	0
19	gwembe	483	-0.30353816322953486	3.3683167179169455	0
43	gwembe	484	2.6719337003946766	-6.692711439809447	0
7	gwembe	485	-2.6715395891523426	5.780913041323684	0
30	gwembe	485	-2.6715395891523426	5.780913041323684	0
2	gwembe	485	-2.6715395891523426	5.780913041323684	0
4	gwembe	485	-2.6715395891523426	5.780913041323684	0
69	gwembe	486	1.4457598445056463	-5.101178454745651	0
40	gwembe	486	1.4457598445056463	-5.101178454745651	0
3	gwembe	486	1.4457598445056463	-5.101178454745651	0
62	gwembe	486	1.4457598445056463	-5.101178454745651	0
0	gwembe	487	1.3109634901229028	-5.523163201361705	0
24	gwembe	487	1.3109634901229028	-5.523163201361705	0
8	gwembe	487	1.3109634901229028	-5.523163201361705	0
4	gwembe	487	1.3109634901229028	-5.523163201361705	0
19	gwembe	487	1.3109634901229028	-5.523163201361705	0
109	gwembe	488	2.7022825872171046	-6.207345585006132	0
6	gwembe	488	2.7022825872171046	-6.207345585006132	0
7	gwembe	488	2.7022825872171046	-6.207345585006132	0
29	gwembe	489	2.892160200534466	-6.551160298190723	0
0	gwembe	489	2.892160200534466	-6.551160298190723	0
12	gwembe	490	1.1205932002130012	-5.619013228129535	0
53	gwembe	490	1.1205932002130012	-5.619013228129535	0
46	gwembe	490	1.1205932002130012	-5.619013228129535	0
3	gwembe	491	1.1565586017694935	-6.475214163292811	0
39	gwembe	491	1.1565586017694935	-6.475214163292811	0
16	gwembe	491	1.1565586017694935	-6.475214163292811	0
29	gwembe	491	1.1565586017694935	-6.475214163292811	0
1	gwembe	492	-0.08676040130723095	2.0253043939039177	0
26	gwembe	492	-0.08676040130723095	2.0253043939039177	0
30	gwembe	492	-0.08676040130723095	2.0253043939039177	0
29	gwembe	493	2.9493107016816817	-6.247264563671281	0
34	gwembe	493	2.9493107016816817	-6.247264563671281	0
4	gwembe	494	1.4314722192224667	-6.125283729141928	0
1	gwembe	494	1.4314722192224667	-6.125283729141928	0
23	gwembe	494	1.4314722192224667	-6.125283729141928	0
4	gwembe	495	2.570934969893409	-5.943702413931677	0
22	gwembe	495	2.570934969893409	-5.943702413931677	0
0	gwembe	495	2.570934969893409	-5.943702413931677	0
41	gwembe	496	-0.15159665921151166	3.020165402592692	0
15	gwembe	496	-0.15159665921151166	3.020165402592692	0
6	gwembe	496	-0.15159665921151166	3.020165402592692	0
13	gwembe	496	-0.15159665921151166	3.020165402592692	0
0	gwembe	496	-0.15159665921151166	3.020165402592692	0
3	gwembe	496	-0.15159665921151166	3.020165402592692	0
30	gwembe	497	1.9332142051667633	-5.755894182829112	0
7	gwembe	498	0.7130510063326716	-4.663848808252803	0
23	gwembe	498	0.7130510063326716	-4.663848808252803	0
7	gwembe	498	0.7130510063326716	-4.663848808252803	0
2	gwembe	498	0.7130510063326716	-4.663848808252803	0
50	gwembe	498	0.7130510063326716	-4.663848808252803	0
46	gwembe	498	0.7130510063326716	-4.663848808252803	0
46	gwembe	499	-2.724551604643056	5.8654211855738385	0
1	gwembe	500	2.701297233748404	-6.678256099345791	0
29	gwembe	500	2.701297233748404	-6.678256099345791	0
6	gwembe	500	2.701297233748404	-6.678256099345791	0
7	gwembe	500	2.701297233748404	-6.678256099345791	0
26	gwembe	500	2.701297233748404	-6.678256099345791	0
49	gwembe	501	2.054905358505163	-5.908453622185321	0
50	gwembe	502	-0.5851521827276747	3.1085653692752313	0
57	gwembe	503	1.955680264244113	-6.234588342033899	0
34	gwembe	503	1.955680264244113	-6.234588342033899	0
1	gwembe	503	1.955680264244113	-6.234588342033899	0
29	gwembe	504	2.6868125377654177	-6.698271186141378	0
50	gwembe	505	2.153637776035471	-5.982175858550744	0
18	gwembe	505	2.153637776035471	-5.982175858550744	0
79	gwembe	506	1.0984227471997146	-5.698295210827243	0
2	gwembe	507	1.8113259811439897	-5.502925724712658	0
26	gwembe	507	1.8113259811439897	-5.502925724712658	0
5	gwembe	507	1.8113259811439897	-5.502925724712658	0
57	gwembe	507	1.8113259811439897	-5.502925724712658	0
4	gwembe	507	1.8113259811439897	-5.502925724712658	0
3	gwembe	508	-0.7341376260605412	3.3872198554466415	0
19	gwembe	508	-0.7341376260605412	3.3872198554466415	0
0	gwembe	508	-0.7341376260605412	3.3872198554466415	0
24	gwembe	508	-0.7341376260605412	3.3872198554466415	0
20	gwembe	509	2.7086873847606636	-7.682568676799235	0
0	gwembe	509	2.7086873847606636	-7.682568676799235	0
24	gwembe	509	2.7086873847606636	-7.682568676799235	0
2	gwembe	510	-0.3779323496613438	-0.6463761085848576	0
6	gwembe	510	-0.3779323496613438	-0.6463761085848576	0
41	gwembe	510	-0.3779323496613438	-0.6463761085848576	0
3	gwembe	511	1.3594428807312595	-6.63422290839444	0
1	gwembe	511	1.3594428807312595	-6.63422290839444	0
37	gwembe	511	1.3594428807312595	-6.63422290839444	0
1	gwembe	511	1.3594428807312595	-6.63422290839444	0
22	gwembe	511	1.3594428807312595	-6.63422290839444	0
38	gwembe	512	3.0097128692701576	-6.193890998881989	0
21	gwembe	512	3.0097128692701576	-6.193890998881989	0
24	gwembe	512	3.0097128692701576	-6.193890998881989	0
88	gwembe	513	0.48109880043018105	-4.994987299800368	0
31	gwembe	514	2.780815258634387	-6.662688809615537	0
3	gwembe	514	2.780815258634387	-6.662688809615537	1
63	gwembe	514	2.780815258634387	-6.662688809615537	0
23	gwembe	515	2.4352517973012926	-6.366910304741061	0
23	gwembe	515	2.4352517973012926	-6.366910304741061	0
11	gwembe	516	2.897185503221526	-6.210347848025381	0
4	gwembe	516	2.897185503221526	-6.210347848025381	0
6	gwembe	516	2.897185503221526	-6.210347848025381	0
23	gwembe	516	2.897185503221526	-6.210347848025381	0
31	gwembe	517	0.8772108938598884	-6.151636926756913	0
16	gwembe	517	0.8772108938598884	-6.151636926756913	0
80	gwembe	518	3.0651882695143815	-6.036327787826796	0
57	gwembe	518	3.0651882695143815	-6.036327787826796	0
17	gwembe	518	3.0651882695143815	-6.036327787826796	0
37	gwembe	518	3.0651882695143815	-6.036327787826796	0
2	gwembe	518	3.0651882695143815	-6.036327787826796	0
1	gwembe	519	3.2606823975166646	-5.454444736695621	0
21	gwembe	519	3.2606823975166646	-5.454444736695621	0
11	gwembe	520	3.2412709342045343	-6.60041965069452	0
68	gwembe	520	3.2412709342045343	-6.60041965069452	0
14	gwembe	520	3.2412709342045343	-6.60041965069452	0
61	gwembe	520	3.2412709342045343	-6.60041965069452	0
16	gwembe	521	3.4144960737895005	-4.966966178286192	0
11	gwembe	521	3.4144960737895005	-4.966966178286192	0
19	gwembe	521	3.4144960737895005	-4.966966178286192	0
13	gwembe	521	3.4144960737895005	-4.966966178286192	0
11	gwembe	521	3.4144960737895005	-4.966966178286192	0
50	gwembe	521	3.4144960737895005	-4.966966178286192	0
4	gwembe	522	3.147957960812679	-5.852077794376426	1
73	gwembe	522	3.147957960812679	-5.852077794376426	0
11	gwembe	522	3.147957960812679	-5.852077794376426	0
2	gwembe	522	3.147957960812679	-5.852077794376426	0
16	gwembe	522	3.147957960812679	-5.852077794376426	0
6	gwembe	522	3.147957960812679	-5.852077794376426	0
36	gwembe	522	3.147957960812679	-5.852077794376426	0
75	gwembe	523	1.0858102228193476	-6.40682928340621	0
6	gwembe	523	1.0858102228193476	-6.40682928340621	0
0	gwembe	524	-0.5383478932989711	4.8077350433303945	0
23	gwembe	524	-0.5383478932989711	4.8077350433303945	0
19	gwembe	524	-0.5383478932989711	4.8077350433303945	0
68	gwembe	524	-0.5383478932989711	4.8077350433303945	0
45	gwembe	525	1.5492219586327356	-1.0612443798958147	0
66	gwembe	525	1.5492219586327356	-1.0612443798958147	0
0	gwembe	526	0.08843544460290431	4.30568994953058	0
17	gwembe	526	0.08843544460290431	4.30568994953058	0
3	gwembe	527	3.0271536256528853	-6.355457227296654	0
28	gwembe	527	3.0271536256528853	-6.355457227296654	0
3	gwembe	528	1.8915337534585794	-6.826145351782853	0
3	gwembe	528	1.8915337534585794	-6.826145351782853	0
37	gwembe	528	1.8915337534585794	-6.826145351782853	0
0	gwembe	528	1.8915337534585794	-6.826145351782853	0
4	gwembe	529	2.9384718135333645	-6.52591904984269	0
12	gwembe	529	2.9384718135333645	-6.52591904984269	0
42	gwembe	529	2.9384718135333645	-6.52591904984269	0
58	gwembe	529	2.9384718135333645	-6.52591904984269	0
3	gwembe	530	3.0207488281110013	-6.466874543794384	0
41	gwembe	530	3.0207488281110013	-6.466874543794384	0
68	gwembe	531	3.367888854782673	-6.161199690448314	0
7	gwembe	531	3.367888854782673	-6.161199690448314	0
14	gwembe	531	3.367888854782673	-6.161199690448314	0
1	gwembe	532	2.934037722927183	-6.640116239506562	0
45	gwembe	532	2.934037722927183	-6.640116239506562	0
2	gwembe	533	-1.1329101712352787	-0.13265554748717534	0
18	gwembe	533	-1.1329101712352787	-0.13265554748717534	0
0	gwembe	533	-1.1329101712352787	-0.13265554748717534	0
4	gwembe	534	2.885755402991919	-7.245016640452927	0
10	gwembe	534	2.885755402991919	-7.245016640452927	0
2	gwembe	534	2.885755402991919	-7.245016640452927	0
34	gwembe	534	2.885755402991919	-7.245016640452927	0
19	gwembe	535	-0.5999324846506329	-0.027687536734513074	0
36	gwembe	536	2.8205250034015377	-7.319517241304757	0
29	gwembe	536	2.8205250034015377	-7.319517241304757	0
3	gwembe	536	2.8205250034015377	-7.319517241304757	0
8	gwembe	536	2.8205250034015377	-7.319517241304757	0
81	gwembe	537	2.6589270346130918	-7.645095986520037	0
66	gwembe	537	2.6589270346130918	-7.645095986520037	0
7	gwembe	537	2.6589270346130918	-7.645095986520037	0
31	gwembe	537	2.6589270346130918	-7.645095986520037	0
16	gwembe	537	2.6589270346130918	-7.645095986520037	0
50	gwembe	537	2.6589270346130918	-7.645095986520037	0
31	gwembe	538	2.8098831859456106	-6.2172419334773705	0
29	gwembe	538	2.8098831859456106	-6.2172419334773705	0
10	gwembe	538	2.8098831859456106	-6.2172419334773705	0
31	gwembe	539	-1.0162443216865262	7.1936445843430175	0
1	gwembe	540	3.0366130189448413	-5.8025960520195214	0
7	gwembe	540	3.0366130189448413	-5.8025960520195214	0
43	gwembe	540	3.0366130189448413	-5.8025960520195214	0
15	gwembe	540	3.0366130189448413	-5.8025960520195214	0
54	gwembe	541	-0.5291841061037386	4.7751549298238025	0
61	gwembe	541	-0.5291841061037386	4.7751549298238025	0
0	gwembe	541	-0.5291841061037386	4.7751549298238025	0
21	gwembe	541	-0.5291841061037386	4.7751549298238025	0
5	gwembe	542	-0.44956754637396346	0.4187600937431668	0
3	gwembe	542	-0.44956754637396346	0.4187600937431668	0
43	gwembe	542	-0.44956754637396346	0.4187600937431668	0
14	gwembe	542	-0.44956754637396346	0.4187600937431668	0
1	gwembe	542	-0.44956754637396346	0.4187600937431668	0
37	gwembe	542	-0.44956754637396346	0.4187600937431668	0
2	gwembe	543	-1.2782498063313072	5.239393748564934	0
5	gwembe	543	-1.2782498063313072	5.239393748564934	0
12	gwembe	544	2.0350012184441972	-6.173319937452397	0
4	gwembe	544	2.0350012184441972	-6.173319937452397	0
4	gwembe	544	2.0350012184441972	-6.173319937452397	0
37	gwembe	544	2.0350012184441972	-6.173319937452397	0
27	gwembe	544	2.0350012184441972	-6.173319937452397	0
0	gwembe	544	2.0350012184441972	-6.173319937452397	0
20	gwembe	545	1.7655070448731307	-5.768014429833195	0
24	gwembe	545	1.7655070448731307	-5.768014429833195	0
33	gwembe	545	1.7655070448731307	-5.768014429833195	0
24	gwembe	545	1.7655070448731307	-5.768014429833195	0
1	gwembe	546	2.007608392024231	-4.090194181693678	0
2	gwembe	546	2.007608392024231	-4.090194181693678	0
8	gwembe	546	2.007608392024231	-4.090194181693678	0
10	gwembe	546	2.007608392024231	-4.090194181693678	0
35	gwembe	547	1.1114294129672913	-6.9353387697480935	0
66	gwembe	548	2.5340827501776486	-6.057788408668818	0
59	gwembe	549	2.778844551698044	-7.166290632388872	0
2	gwembe	550	2.959755448442669	-6.617654864324318	0
5	gwembe	550	2.959755448442669	-6.617654864324318	0
11	gwembe	550	2.959755448442669	-6.617654864324318	0
38	gwembe	550	2.959755448442669	-6.617654864324318	0
28	gwembe	550	2.959755448442669	-6.617654864324318	0
15	gwembe	550	2.959755448442669	-6.617654864324318	0
41	gwembe	551	3.3277849686570886	-4.385416711934855	0
36	gwembe	552	2.4707245221622323	-6.745195445185601	0
23	gwembe	552	2.4707245221622323	-6.745195445185601	0
0	gwembe	552	2.4707245221622323	-6.745195445185601	0
8	gwembe	552	2.4707245221622323	-6.745195445185601	0
9	gwembe	552	2.4707245221622323	-6.745195445185601	0
9	gwembe	552	2.4707245221622323	-6.745195445185601	0
1	gwembe	553	1.3897917675365852	-5.437876692625499	0
75	gwembe	553	1.3897917675365852	-5.437876692625499	0
3	gwembe	553	1.3897917675365852	-5.437876692625499	0
30	gwembe	553	1.3897917675365852	-5.437876692625499	0
87	gwembe	553	1.3897917675365852	-5.437876692625499	0
1	gwembe	553	1.3897917675365852	-5.437876692625499	0
15	gwembe	553	1.3897917675365852	-5.437876692625499	0
28	gwembe	554	2.850381213486534	-6.706054831006859	0
5	gwembe	554	2.850381213486534	-6.706054831006859	0
65	gwembe	555	3.360301633083231	-4.6221507107610265	0
12	gwembe	555	3.360301633083231	-4.6221507107610265	1
19	gwembe	556	1.074183051906614	-5.675833835644998	0
22	gwembe	556	1.074183051906614	-5.675833835644998	0
5	gwembe	556	1.074183051906614	-5.675833835644998	0
19	gwembe	556	1.074183051906614	-5.675833835644998	0
14	gwembe	556	1.074183051906614	-5.675833835644998	0
30	gwembe	557	1.9509505675963577	-5.761676319014858	0
32	gwembe	558	2.7818006121024004	-6.728516206189102	0
5	gwembe	558	2.7818006121024004	-6.728516206189102	0
14	gwembe	558	2.7818006121024004	-6.728516206189102	0
13	gwembe	559	2.6714410236601593	-6.597862167381839	0
56	gwembe	559	2.6714410236601593	-6.597862167381839	0
52	gwembe	559	2.6714410236601593	-6.597862167381839	0
21	gwembe	559	2.6714410236601593	-6.597862167381839	1
16	gwembe	559	2.6714410236601593	-6.597862167381839	0
36	gwembe	560	3.5403257115531477	-6.283736499610613	0
7	gwembe	560	3.5403257115531477	-6.283736499610613	0
65	gwembe	560	3.5403257115531477	-6.283736499610613	0
5	gwembe	561	-1.050731692760722	-0.38873746354961014	0
61	gwembe	561	-1.050731692760722	-0.38873746354961014	0
4	gwembe	561	-1.050731692760722	-0.38873746354961014	0
16	gwembe	562	3.059768825440843	-6.429957828148484	1
32	gwembe	562	3.059768825440843	-6.429957828148484	0
4	gwembe	563	1.4668464087171018	-6.757649276969875	0
25	gwembe	563	1.4668464087171018	-6.757649276969875	0
19	gwembe	563	1.4668464087171018	-6.757649276969875	0
2	gwembe	563	1.4668464087171018	-6.757649276969875	0
18	gwembe	564	2.936796712637963	-6.498120318181269	0
16	gwembe	564	2.936796712637963	-6.498120318181269	0
10	gwembe	564	2.936796712637963	-6.498120318181269	0
39	gwembe	564	2.936796712637963	-6.498120318181269	0
0	gwembe	564	2.936796712637963	-6.498120318181269	0
12	gwembe	564	2.936796712637963	-6.498120318181269	0
41	gwembe	564	2.936796712637963	-6.498120318181269	0
7	gwembe	565	0.37714400981615626	-4.827082960567365	0
29	gwembe	565	0.37714400981615626	-4.827082960567365	0
0	gwembe	565	0.37714400981615626	-4.827082960567365	0
5	gwembe	565	0.37714400981615626	-4.827082960567365	0
3	gwembe	565	0.37714400981615626	-4.827082960567365	0
24	gwembe	565	0.37714400981615626	-4.827082960567365	0
49	gwembe	566	2.91196580524284	-6.263165438181727	0
4	gwembe	567	-0.1540600428701886	3.2649054361374503	0
40	gwembe	567	-0.1540600428701886	3.2649054361374503	0
18	gwembe	567	-0.1540600428701886	3.2649054361374503	0
2	gwembe	567	-0.1540600428701886	3.2649054361374503	0
37	gwembe	567	-0.1540600428701886	3.2649054361374503	0
8	gwembe	567	-0.1540600428701886	3.2649054361374503	0
12	gwembe	567	-0.1540600428701886	3.2649054361374503	0
3	gwembe	568	3.280882143602218	-6.53970722074667	0
78	gwembe	568	3.280882143602218	-6.53970722074667	0
7	gwembe	568	3.280882143602218	-6.53970722074667	0
10	gwembe	568	3.280882143602218	-6.53970722074667	0
25	gwembe	569	3.139286850295735	-6.082140097604421	0
19	gwembe	569	3.139286850295735	-6.082140097604421	0
18	gwembe	569	3.139286850295735	-6.082140097604421	0
23	gwembe	569	3.139286850295735	-6.082140097604421	0
10	gwembe	569	3.139286850295735	-6.082140097604421	0
21	gwembe	570	2.3843090229856925	-5.905340164239341	0
15	gwembe	571	0.0694181227408932	3.2849205229333904	0
39	gwembe	571	0.0694181227408932	3.2849205229333904	0
1	gwembe	572	3.101646347825466	-6.378808161892035	0
19	gwembe	572	3.101646347825466	-6.378808161892035	0
26	gwembe	572	3.101646347825466	-6.378808161892035	0
57	gwembe	573	2.6323224909694254	-5.8720928811723665	0
15	gwembe	573	2.6323224909694254	-5.8720928811723665	0
15	gwembe	573	2.6323224909694254	-5.8720928811723665	0
22	gwembe	573	2.6323224909694254	-5.8720928811723665	0
74	gwembe	574	3.298125829284681	-6.006861132265831	1
25	gwembe	575	2.2137443376068404	-5.953487567476186	0
23	gwembe	576	2.928618278853106	-6.374693949605834	0
0	gwembe	576	2.928618278853106	-6.374693949605834	0
27	gwembe	576	2.928618278853106	-6.374693949605834	0
3	gwembe	577	1.7783166399596144	-5.765012166813945	0
27	gwembe	577	1.7783166399596144	-5.765012166813945	0
16	gwembe	577	1.7783166399596144	-5.765012166813945	0
0	gwembe	577	1.7783166399596144	-5.765012166813945	0
19	gwembe	578	1.2687903617107847	-6.815248248971746	0
17	gwembe	578	1.2687903617107847	-6.815248248971746	0
35	gwembe	579	3.139483920989759	-5.080385003463304	0
23	gwembe	580	-0.8245930737435696	6.790562975256659	0
6	gwembe	580	-0.8245930737435696	6.790562975256659	0
0	gwembe	580	-0.8245930737435696	6.790562975256659	0
3	gwembe	580	-0.8245930737435696	6.790562975256659	0
27	gwembe	581	3.052083068391208	-6.0900349373959255	0
28	gwembe	582	2.874522373455327	-6.544488602592548	0
7	gwembe	582	2.874522373455327	-6.544488602592548	0
17	gwembe	583	-0.7035916687724004	3.281251090354111	0
0	gwembe	583	-0.7035916687724004	3.281251090354111	0
14	gwembe	584	2.753028290831188	-6.650123782904532	0
2	gwembe	584	2.753028290831188	-6.650123782904532	0
42	gwembe	584	2.753028290831188	-6.650123782904532	0
11	gwembe	584	2.753028290831188	-6.650123782904532	0
47	gwembe	584	2.753028290831188	-6.650123782904532	0
32	gwembe	585	1.70096639271007	-5.860862193581775	0
6	gwembe	585	1.70096639271007	-5.860862193581775	0
4	gwembe	585	1.70096639271007	-5.860862193581775	0
15	gwembe	585	1.70096639271007	-5.860862193581775	0
38	gwembe	586	2.8300829320428145	-6.567283562554277	0
73	gwembe	587	0.7867554456218562	-4.770373547978279	0
25	gwembe	588	2.4268762928198706	-6.378029797405275	0
2	gwembe	588	2.4268762928198706	-6.378029797405275	0
30	gwembe	589	0.3684728993211879	-3.15804711163249	0
2	gwembe	589	0.3684728993211879	-3.15804711163249	0
16	gwembe	590	-0.09612125921215675	-2.2590361297108386	0
28	gwembe	590	-0.09612125921215675	-2.2590361297108386	0
6	gwembe	591	1.126997997750228	-7.066548783188303	0
11	gwembe	591	1.126997997750228	-7.066548783188303	0
17	gwembe	591	1.126997997750228	-7.066548783188303	0
57	gwembe	591	1.126997997750228	-7.066548783188303	0
2	gwembe	591	1.126997997750228	-7.066548783188303	0
5	gwembe	591	1.126997997750228	-7.066548783188303	0
6	gwembe	591	1.126997997750228	-7.066548783188303	0
[truncated: 18,656 more rows]
